# Supplementary material for: Computational discovery and functional validation of novel fluoroquinolone resistance genes in public metagenomic data sets
Source: BMC Genomics. 2017 Sep 2;18:682. doi: 10.1186/s12864-017-4064-0 (PMC5581476; doi:10.1186/s12864-017-4064-0)
Supplement: Supplementary file 1 — Annotations for matches in NCBI nt and bacterial genomes. Best hit annotations for sequences matched by the hidden Markov model in NCBI nt and bacterial genome sequences. (XLSX 15 kb) [file 12864_2017_4064_MOESM1_ESM.xlsx]

## Sheet: MIC sammanfattning
Minimum inhibitory concentration (MIC) values of assembled putatively novel qnr sequences. Measurements taken on different days, on dates on the top row, with the exception of measurements for C1, D1, and S1 on 160922 that are taken from Flach et al. 2013 (marked with cell comments in the table below)
		160922				170517				170519				Average MIC induction	Median MIC induction
Nr	Protein sequence	Uninduced	Induced	Fold change	Fold change (vs no insert)	Uninduced	Induced	Fold change	Fold change (vs no insert)	Uninduced	Induced	Fold change	Fold change (vs no insert)
13	A1	0.023	0.125	5.43478	5.43478	0.016	0.094	5.875	7.83333	0.016	0.064	4	5.33333	5.10326	5.43478
14	C1	0.016	0.047	2.9375	3.91667	0.012	0.047	3.91667	3.91667	0.012	0.032	2.66667	2.66667	3.17361	2.9375
15	D1	0.064	0.094	1.46875	7.83333	0.023	0.064	2.78261	5.33333	0.023	0.032	1.3913	2.66667	1.88089	1.46875
16	S1	0.016	0.064	4	5.33333	0.012	0.023	1.91667	1.91667	0.012	0.023	1.91667	1.91667	2.61111	1.91667
22	VC1	0.032	0.125	3.90625	5.43478	0.023	0.19	8.26087	15.8333	0.012	0.19	15.8333	15.8333	9.33348	8.26087
34	No qnr	0.023	0.023	1	1	0.012	0.012	1	1	0.012	0.012	1	1	1	1
85	B1	0.032	0.5	15.625	21.7391	0.016	0.19	11.875	15.8333	0.012	0.25	20.8333	20.8333	16.1111	15.625
159	Oil1	0.023	0.064	2.78261	2.78261	0.012	0.023	1.91667	1.91667	0.012	0.023	1.91667	1.91667	2.20531	1.91667
160	TARA2	0.023	0.064	2.78261	2.78261	0.012	0.023	1.91667	1.91667	0.012	0.047	3.91667	3.91667	2.87198	2.78261
161	TARA3	0.023	0.047	2.04348	2.04348	0.012	0.016	1.33333	1.33333	0.012	0.032	2.66667	2.66667	2.01449	2.04348
162	WADEN1	0.023	0.19	8.26087	8.26087	0.012	0.19	15.8333	15.8333	0.012	0.094	7.83333	7.83333	10.6425	8.26087
163	WADEN3	0.023	0.047	2.04348	2.04348	0.012	0.016	1.33333	1.33333	0.012	0.023	1.91667	1.91667	1.76449	1.91667
166	Oil2	0.023	0.047	2.04348	2.04348	0.012	0.012	1	1	0.012	0.016	1.33333	1.33333	1.45894	1.33333
167	Oil3	0.023	0.064	2.78261	2.78261	0.012	0.016	1.33333	1.33333	0.012	0.023	1.91667	1.91667	2.01087	1.91667
168	WADEN4	0.023	0.023	1	1	0.012	0.012	1	1	0.012	0.006	0.5	0.5	0.833333	1
169	WADEN5	0.064	0.125	1.95312	5.43478	0.047	0.047	1	3.91667	0.047	0.047	1	3.91667	1.31771	1
