# Supplementary material for: Computational discovery and functional validation of novel fluoroquinolone resistance genes in public metagenomic data sets
Source: BMC Genomics. 2017 Sep 2;18:682. doi: 10.1186/s12864-017-4064-0 (PMC5581476; doi:10.1186/s12864-017-4064-0)
Supplement: Supplementary file 5 — MIC measurements. Raw data for Fig. 1. MIC measurements of assembled, putatively novel, qnr gene sequences. Measurements were taken on separate days. (XLSX 53 kb) [file 12864_2017_4064_MOESM5_ESM.xlsx]

## Sheet: Sheet1
Query	Best_match	e-value	Percent_identity	N_identical	positive	Subject_description
nt_gi_76057193_emb_AJ971343.1__Klebsiella_pneumoniae_partial_pRBDHA_plasmid_seq1_4	WP_004193258	5e-154	99.53	214	214	MULTISPECIES: quinolone resistance pentapeptide repeat protein QnrB4 [Enterobacteriaceae]
nt_gi_76057217_emb_AJ971344.1__Klebsiella_oxytoca_partial_pPMDHA_plasmid_seq1_4	WP_004193258	7e-155	100	215	215	MULTISPECIES: quinolone resistance pentapeptide repeat protein QnrB4 [Enterobacteriaceae]
nt_gi_76057238_emb_AJ971345.1__Klebsiella_pneumoniae_partial_pTN60013_plasmid_seq1_4	WP_004193258	8e-155	100	215	215	MULTISPECIES: quinolone resistance pentapeptide repeat protein QnrB4 [Enterobacteriaceae]
nt_gi_83367093_gb_DQ303919.1__Salmonella_enterica_subsp._enterica_serovar_Berta_QnrB5_(qnrB5)_gene_complete_cds_seq1_1	ABC17628	2e-156	100	217	217	QnrB5 [Salmonella enterica subsp. enterica serovar Berta]
nt_gi_83367095_gb_DQ303920.1__Escherichia_coli_QnrB3_(qnrB3)_gene_complete_cds_seq1_1	ABC17629	2e-156	100	217	217	QnrB3 [Escherichia coli]
nt_gi_89330179_emb_AM234698.1__Salmonella_enterica_subsp._enterica_serovar_Keurmassar_partial_qnr-containing_complex_sul1-type_integron_seq1_4	BAG55487	6e-155	99.53	214	215	pentapeptide repeat protein [Escherichia coli]
nt_gi_46915100_emb_CR378675.1__Photobacterium_profundum_SS9_chromosome_2;_segment_1/7_seq1_1	WP_011220223	3e-159	100	217	217	quninolone resistance protein Qnr [Photobacterium profundum]
nt_gi_46916004_emb_CR378678.1__Photobacterium_profundum_SS9_chromosome_2;_segment_4/7_seq1_1	WP_011221026	1e-153	100	217	217	quninolone resistance protein Qnr [Photobacterium profundum]
nt_gi_47118311_dbj_BA000032.2__Vibrio_parahaemolyticus_RIMD_2210633_DNA_chromosome_2_complete_sequence_seq1_4	WP_005482928	1e-154	100	215	215	MULTISPECIES: protein QnrVV [Vibrio harveyi group]
nt_gi_58257586_dbj_AB178643.1__Shigella_flexneri_plasmid_pAH0376_gene_for_Qnr_complete_cds_seq1_1	WP_001516695	6e-160	100	217	217	MULTISPECIES: quinolone resistance pentapeptide repeat protein QnrS1 [Gammaproteobacteria]
nt_gi_58257618_dbj_AB187515.1__Shigella_flexneri_plasmid_pAH0376_blaTEM-1_tnpR_tnpA_qnr_genes_for_TEM-1_beta_lactamase_resolvase_transposase_Qnr_complete_cds_seq1_1	WP_001516695	6e-160	100	217	217	MULTISPECIES: quinolone resistance pentapeptide repeat protein QnrS1 [Gammaproteobacteria]
nt_gi_60280757_gb_AY878717.1__Escherichia_coli_plasmid_pKO97_partial_sequence_seq1_1	WP_012579084	5e-156	100	217	217	MULTISPECIES: quinolone resistance pentapeptide repeat protein QnrA1 [Gammaproteobacteria]
nt_gi_60280769_gb_AY878718.1__Escherichia_coli_plasmid_pKO56_partial_sequence_seq1_1	WP_012579084	5e-156	100	217	217	MULTISPECIES: quinolone resistance pentapeptide repeat protein QnrA1 [Gammaproteobacteria]
nt_gi_66474467_gb_AY931017.1__Escherichia_coli_strain_3_plasmid_QnrA1_(qnrA1)_gene_complete_cds_seq1_1	WP_012579084	5e-156	100	217	217	MULTISPECIES: quinolone resistance pentapeptide repeat protein QnrA1 [Gammaproteobacteria]
nt_gi_66474469_gb_AY931018.1__Escherichia_coli_strain_1_plasmid_QnrA1_(qnrA1)_gene_complete_cds_seq1_1	WP_012579084	5e-156	100	217	217	MULTISPECIES: quinolone resistance pentapeptide repeat protein QnrA1 [Gammaproteobacteria]
nt_gi_86161304_gb_DQ351241.1__Klebsiella_pneumoniae_plasmid_pMG298_QnrB1_(qnrB1)_gene_complete_cds_seq1_1	WP_032491667	3e-156	100	217	217	quinolone resistance pentapeptide repeat protein QnrB1 [Klebsiella pneumoniae]
nt_gi_86161306_gb_DQ351242.1__Citrobacter_koseri_plasmid_pMG301_QnrB2_(qnrB2)_gene_partial_cds	BAG55487	3e-154	99.53	213	214	pentapeptide repeat protein [Escherichia coli]
nt_gi_87043704_gb_DQ356006.1__Enterobacter_cloacae_plasmid_QnrA_(qnrA)_gene_complete_cds_seq1_1	WP_012579084	5e-156	100	217	217	MULTISPECIES: quinolone resistance pentapeptide repeat protein QnrA1 [Gammaproteobacteria]
nt_gi_70609061_gb_DQ058661.1__Shewanella_algae_quinolone_resistance_determinant_QnrA3_(qnrA3)_gene_complete_cds_seq1_1	WP_024266192	2e-155	100	217	217	MULTISPECIES: quinolone resistance pentapeptide repeat protein QnrA3 [Gammaproteobacteria]
nt_gi_70609063_gb_DQ058662.1__Shewanella_algae_quinolone_resistance_determinant_QnrA4_(qnrA4)_gene_complete_cds_seq1_1	AAZ04783	1e-155	100	217	217	quinolone resistance determinant QnrA4 [Shewanella algae]
nt_gi_70609065_gb_DQ058663.1__Shewanella_algae_quinolone_resistance_determinant_QnrA5_(qnrA5)_gene_complete_cds_seq1_1	AAZ04784	3e-155	100	217	217	quinolone resistance determinant QnrA5 [Shewanella algae]
nt_gi_37509038_dbj_BA000038.2__Vibrio_vulnificus_YJ016_DNA_chromosome_II_complete_sequence_seq1_1	WP_011152685	6e-159	100	217	217	hypothetical protein [Vibrio vulnificus]
nt_gi_30349167_gb_AY259085.1__Escherichia_coli_plasmid_pHSH1_encoded_class_1_integron_In36_complete_sequence_seq1_1	WP_012579084	5e-156	100	217	217	MULTISPECIES: quinolone resistance pentapeptide repeat protein QnrA1 [Gammaproteobacteria]
nt_gi_30349182_gb_AY259086.1__Escherichia_coli_plasmid_pHSH2_encoded_class_1_integron_In37_complete_sequence_seq1_1	WP_012579084	5e-156	100	217	217	MULTISPECIES: quinolone resistance pentapeptide repeat protein QnrA1 [Gammaproteobacteria]
nt_gi_73622376_gb_DQ151889.1__Proteus_mirabilis_plasmid_QnrA6_(qnr)_gene_qnr-A6_allele_complete_cds_seq1_1	WP_020442395	7e-156	100	217	217	MULTISPECIES: quinolone resistance pentapeptide repeat protein QnrA6 [Enterobacteriaceae]
nt_gi_62753420_gb_AY906856.1__Salmonella_enteritidis_plasmid_Qnr_(qnr)_gene_complete_cds_seq1_1	WP_024266192	2e-155	100	217	217	MULTISPECIES: quinolone resistance pentapeptide repeat protein QnrA3 [Gammaproteobacteria]
nt_gi_19568070_gb_AY070235.1__Klebsiella_pneumoniae_plasmid_pMG252_putative_integron_Qnr_(qnr)_gene_complete_cds_seq1_1	WP_012579084	5e-156	100	217	217	MULTISPECIES: quinolone resistance pentapeptide repeat protein QnrA1 [Gammaproteobacteria]
nt_gi_50593098_gb_AY675584.1__Klebsiella_oxytoca_plasmid_Qnr_(qnr)_gene_complete_cds_seq1_1	WP_039034975	2e-155	100	217	217	quinolone resistance pentapeptide repeat protein QnrA2 [Shewanella sp. ECSMB14102]
nt_gi_56961681_gb_AY655485.1__Escherichia_coli_plasmid_pQR-1_Qnr_(qnr)_and_Sul1_(sul1)_genes_complete_cds;_and_unknown_gene_seq1_1	WP_012579084	5e-156	100	217	217	MULTISPECIES: quinolone resistance pentapeptide repeat protein QnrA1 [Gammaproteobacteria]
nt_gi_66259842_gb_AY987395.1__Enterobacter_cloacae_plasmid_pQC_transposon_class_I_integron_InUMCU-1_partial_sequence_seq1_1	WP_012579084	5e-156	100	217	217	MULTISPECIES: quinolone resistance pentapeptide repeat protein QnrA1 [Gammaproteobacteria]
nt_gi_93210992_gb_DQ303921.2__Escherichia_coli_QnrB4_(qnrB4)_gene_complete_cds	WP_004193258	7e-155	100	215	215	MULTISPECIES: quinolone resistance pentapeptide repeat protein QnrB4 [Enterobacteriaceae]
nt_gi_90289592_gb_DQ435306.1__Klebsiella_pneumoniae_He96_QnrA_(qnrA)_gene_complete_cds_seq1_1	WP_024266192	2e-155	100	217	217	MULTISPECIES: quinolone resistance pentapeptide repeat protein QnrA3 [Gammaproteobacteria]
nt_gi_94959074_gb_DQ485529.1__Salmonella_enterica_subsp._enterica_serovar_Bovismorbificans_plasmid_pMG306_QnrS1_(qnrS1)_gene_complete_cds	WP_001516695	6e-160	100	217	217	MULTISPECIES: quinolone resistance pentapeptide repeat protein QnrS1 [Gammaproteobacteria]
nt_gi_94959076_gb_DQ485530.1__Salmonella_enterica_subsp._enterica_serovar_Anatum_plasmid_pMG308_QnrS2_(qnrS2)_gene_complete_cds	WP_012537714	2e-159	100	217	217	MULTISPECIES: quinolone resistance pentapeptide repeat protein QnrS2 [Gammaproteobacteria]
nt_gi_109627375_emb_AM234722.1__Salmonella_enterica_subsp._enterica_serovar_Infantis_pINF5_plasmid_resistance_gene_region_including_Tn3_transposon_seq1_1	WP_001516695	6e-160	100	217	217	MULTISPECIES: quinolone resistance pentapeptide repeat protein QnrS1 [Gammaproteobacteria]
nt_gi_110226166_gb_DQ631414.1__Citrobacter_freundii_plasmid_pARCF702_QnrB10_(qnrB10)_gene_complete_cds_seq1_1	WP_032491778	2e-156	100	217	217	quinolone resistance pentapeptide repeat protein QnrB10 [Citrobacter freundii]
nt_gi_110264421_gb_DQ449578.1__Klebsiella_pneumoniae_strain_NK245_plasmid_pK245_complete_sequence_seq1_1	WP_001516695	6e-160	100	217	217	MULTISPECIES: quinolone resistance pentapeptide repeat protein QnrS1 [Gammaproteobacteria]
nt_gi_111607013_emb_AM295981.1__Escherichia_coli_plasmid_p13.52_with_partial_ISCR1/sul1-type_structure_isolate_13.52_seq1_1	WP_012579084	5e-156	100	217	217	MULTISPECIES: quinolone resistance pentapeptide repeat protein QnrA1 [Gammaproteobacteria]
nt_gi_93114907_gb_DQ460733.1__Uncultured_bacterium_plasmid_pGNB2_complete_sequence_seq1_1	WP_012537714	2e-159	100	217	217	MULTISPECIES: quinolone resistance pentapeptide repeat protein QnrS2 [Gammaproteobacteria]
nt_gi_114147177_gb_DQ831140.1__Klebsiella_pneumoniae_plasmid_pMG252_class_1_integron_integrase_class_1_(intI1)_BlaP1_(blaP1)_AadA2_(aadA2)_CmlA1_(cmlA1)_Cat-like_protein_QacEdeltal_(qacEdeltal)_Sul1_(sul1)_putative_recombinase_QnrA1_(qnrA1)_Sul1_(sul1)_and_putative_recombinase_genes_complete_cds_insertion_sequence_IS6100_transposase_gene_complete_cds_and_insertion_sequence_IS26_transposase_gene_p…	WP_012579084	5e-156	100	217	217	MULTISPECIES: quinolone resistance pentapeptide repeat protein QnrA1 [Gammaproteobacteria]
nt_gi_114147191_gb_DQ831141.1__Klebsiella_pneumoniae_plasmid_pN5_class_1_integron_IntI1_(intI1)_BlaP1_(blaP1)_AadA2_(aadA2)_CmlA1_(cmlA1)_Cat-like_protein_QacEdeltal_(qacEdeltal)_Sul1_(sul1)_putative_recombinase_QnrA1_(qnrA1)_Sul1_(sul1)_putative_recombinase_and_DfrA19_(dfrA19)_genes_complete_cds_seq1_1	WP_012579084	5e-156	100	217	217	MULTISPECIES: quinolone resistance pentapeptide repeat protein QnrA1 [Gammaproteobacteria]
nt_gi_114332481_gb_CP000447.1__Shewanella_frigidimarina_NCIMB_400_complete_genome_seq1_4	WP_011637558	2e-158	100	216	216	quninolone resistance protein Qnr [Shewanella frigidimarina]
nt_gi_114215597_gb_DQ889870.1__Vibrio_vulnificus_strain_CIP103196_QnrVV_(qnrVV)_gene_complete_cds_seq1_1	WP_038940486	1e-158	100	217	217	fluoroquinolone resistance protein [Vibrio vulnificus]
nt_gi_114319096_gb_DQ885571.1__Salmonella_enterica_subsp._enterica_serovar_Stanley_plasmid_TPqnrS-3b_QnrS1_gene_partial_cds	WP_001516695	9e-159	100	216	216	MULTISPECIES: quinolone resistance pentapeptide repeat protein QnrS1 [Gammaproteobacteria]
nt_gi_114319094_gb_DQ885570.1__Salmonella_enterica_subsp._enterica_serovar_Stanley_plasmid_TPqnrS-3a_QnrS1_gene_partial_cds_seq1_1	WP_001516695	9e-159	100	216	216	MULTISPECIES: quinolone resistance pentapeptide repeat protein QnrS1 [Gammaproteobacteria]
nt_gi_116109035_gb_DQ989302.1__Enterobacter_cloacae_plasmid_pEBQ-1_class_1_integron_IntI1_(intI1)_gene_partial_cds_Dfr15_(dfr15)_AadA2_(aadA2)_QacEdeltal_(qacEdeltal)_Sul1_(sul1)_QnrA1_(qnrA1)_and_AmpR_(ampR)_genes_complete_cds_and_unknown_gene_seq1_1	WP_012579084	5e-156	100	217	217	MULTISPECIES: quinolone resistance pentapeptide repeat protein QnrA1 [Gammaproteobacteria]
nt_gi_116489833_gb_DQ983226.1__Enterobacter_cloacae_plasmid_QnrA_(qnrA)_gene_complete_cds_seq1_1	WP_012579084	5e-156	100	217	217	MULTISPECIES: quinolone resistance pentapeptide repeat protein QnrA1 [Gammaproteobacteria]
nt_gi_117558854_gb_CP000462.1__Aeromonas_hydrophila_subsp._hydrophila_ATCC_7966_complete_genome_seq1_1	WP_011704297	1e-150	100	216	216	hypothetical protein [Aeromonas hydrophila]
nt_gi_110672125_gb_DQ777878.1__Klebsiella_pneumoniae_plasmid_pMRKp1_QnrB1_(qnrB1)_gene_complete_cds_seq1_1	WP_032491667	3e-156	100	217	217	quinolone resistance pentapeptide repeat protein QnrB1 [Klebsiella pneumoniae]
nt_gi_126636230_gb_CP000606.1__Shewanella_loihica_PV-4_complete_genome_seq1_4	WP_011864275	1e-155	100	217	217	hypothetical protein [Shewanella loihica]
nt_gi_142849896_gb_CP000644.1__Aeromonas_salmonicida_subsp._salmonicida_A449_complete_genome_seq1_4	ABO92047	2e-152	100	216	216	quinolone resistance determinant QnrA [Aeromonas salmonicida subsp. salmonicida A449]
nt_gi_144228112_gb_EF488761.1__Proteus_vulgaris_plasmid_Qnr_(qnr)_gene_complete_cds_seq1_1	WP_024266192	2e-155	100	217	217	MULTISPECIES: quinolone resistance pentapeptide repeat protein QnrA3 [Gammaproteobacteria]
nt_gi_144228114_gb_EF488762.1__Proteus_mirabilis_plasmid_QnrB2_(qnrB2)_gene_complete_cds_seq1_1	ABO93588	5e-154	100	214	214	QnrB2 [Proteus mirabilis]
nt_gi_145442192_gb_EF523819.1__Klebsiella_pneumoniae_strain_HX05006382_plasmid_pWCH-LM1_QnrB6_(qnrB6)_gene_complete_cds	WP_032492023	1e-156	100	217	217	MULTISPECIES: quinolone resistance pentapeptide repeat protein QnrB6 [Enterobacteriaceae]
nt_gi_145581571_gb_EF517946.1__Enterobacter_aerogenes_plasmid_pWCH-LM3_QnrB6_protein_(qnrB6)_gene_complete_cds_seq1_1	WP_032492023	1e-156	100	217	217	MULTISPECIES: quinolone resistance pentapeptide repeat protein QnrB6 [Enterobacteriaceae]
nt_gi_145581573_gb_EF520349.1__Pantoea_agglomerans_plasmid_pWCH-LM2_QnrB6_protein_(qnrB6)_gene_complete_cds_seq1_1	WP_032492023	1e-156	100	217	217	MULTISPECIES: quinolone resistance pentapeptide repeat protein QnrB6 [Enterobacteriaceae]
nt_gi_145617242_gb_EF526508.1__Citrobacter_freundii_plasmid_pCF41_plasmid-mediated_quinolone_resistance_protein_(qnrB8)_gene_complete_cds_seq1_1	AHI38972	4e-154	100	214	214	QnrB10 [Klebsiella pneumoniae ATCC BAA-2146]
nt_gi_145685833_gb_EF501989.1__Proteus_mirabilis_PM1397_plasmid_QnrS1_(qnrS1)_gene_complete_cds_seq1_1	WP_001516695	6e-160	100	217	217	MULTISPECIES: quinolone resistance pentapeptide repeat protein QnrS1 [Gammaproteobacteria]
nt_gi_145982692_gb_EF514354.1__Uncultured_bacterium_clone_6_pentapeptide_repeat_protein_QnrA_(qnrA)_gene_partial_cds_seq1_1	ABQ01120	3e-147	100	207	207	pentapeptide repeat protein QnrA [uncultured bacterium]
nt_gi_145982694_gb_EF514355.1__Uncultured_bacterium_clone_33_pentapeptide_repeat_protein_QnrA-like_(qnrA)_gene_partial_sequence_seq1_1	WP_012579084	8e-145	99.03	204	205	MULTISPECIES: quinolone resistance pentapeptide repeat protein QnrA1 [Gammaproteobacteria]
nt_gi_145982695_gb_EF514356.1__Uncultured_bacterium_clone_36_pentapeptide_repeat_protein_QnrA_(qnrA)_gene_partial_cds_seq1_1	ABQ01121	1e-148	100	208	208	pentapeptide repeat protein QnrA [uncultured bacterium]
nt_gi_145982697_gb_EF514357.1__Uncultured_bacterium_clone_AE19_pentapeptide_repeat_protein_QnrA-like_(qnrA)_gene_partial_sequence_seq1_2	WP_012579084	6e-147	99.52	207	207	MULTISPECIES: quinolone resistance pentapeptide repeat protein QnrA1 [Gammaproteobacteria]
nt_gi_145982698_gb_EF514358.1__Uncultured_bacterium_clone_AE22_pentapeptide_repeat_protein_QnrA_(qnrA)_gene_partial_cds_seq1_2	ABQ01122	3e-148	100	208	208	pentapeptide repeat protein QnrA [uncultured bacterium]
nt_gi_145982700_gb_EF514359.1__Uncultured_bacterium_clone_AE23_pentapeptide_repeat_protein_QnrA_(qnrA)_gene_partial_cds_seq1_2	ABQ01123	6e-148	100	208	208	pentapeptide repeat protein QnrA [uncultured bacterium]
nt_gi_149395207_gb_EF634464.1__Escherichia_coli_plasmid_pGD005_QnrB_(qnrB)_gene_complete_cds_seq1_1	WP_032492023	1e-156	100	217	217	MULTISPECIES: quinolone resistance pentapeptide repeat protein QnrB6 [Enterobacteriaceae]
nt_gi_151935548_gb_EF660200.1__Klebsiella_pneumoniae_plasmid_pKP086_hypothetical_protein_and_putative_transposase_genes_complete_cds;_insertion_sequence_IS26_transposase_gene_complete_cds;_QnrB10_(qnrB10)_gene_complete_cds;_and_insertion_sequence_IS3000_putative_transposase_gene_complete_cds_seq1_1	WP_032492021	1e-156	100	217	217	QnrB family quinolone resistance pentapeptide repeat protein [Klebsiella pneumoniae]
nt_gi_151935554_gb_EF667294.1__Klebsiella_pneumoniae_insertion_sequence_IS6100_partial_sequence;_class_I_integron_In37_complete_sequence;_Sul1_dihydropteroate_synthase_(sul1)_and_Qacdelta_1_quaternary_ammonium_coumpound-resistance_protein_(qacdelta1)_genes_complete_cds;_qnrB6_gene_complete_sequence;_QnrB6_short_chain_dehydrogenase/reductase_putative_recombinase_Sul1_(sul1)_and_Qacdelta1_(qacdelta…	WP_032492023	1e-156	100	217	217	MULTISPECIES: quinolone resistance pentapeptide repeat protein QnrB6 [Enterobacteriaceae]
nt_gi_151946847_gb_EF682136.1__Klebsiella_pneumoniae_isolate_274_plasmid_pQKp274H_putative_recombinase_gene_partial_cds;_QnrA1_(qnrA1)_gene_complete_cds;_truncated_AmpR_(ampR)_gene_partial_sequence;_insertion_sequence_IS26_TnpA_(tnpA)_gene_complete_cds;_TetR_(tetR)_and_TetA_genes_complete_cds;_insertion_sequence_IS26_TnpA_(tnpA)_gene_complete_cds;_and_truncated_Mcp_(mcp)_gene_partial_sequence_seq…	WP_012579084	5e-156	100	217	217	MULTISPECIES: quinolone resistance pentapeptide repeat protein QnrA1 [Gammaproteobacteria]
nt_gi_151946854_gb_EF682137.1__Klebsiella_pneumoniae_isolate_331_plasmid_pQKp331H_putative_recombinase_gene_partial_cds;_QnrA1_(qnrA1)_gene_complete_cds;_truncated_AmpR_(ampR)_gene_partial_sequence;_insertion_sequence_IS26_TnpA_(tnpA)_gene_complete_cds;_TetR_(tetR)_and_TetA_genes_complete_cds;_insertion_sequence_IS26_TnpA_(tnpA)_gene_complete_cds;_and_truncated_Mcp_(mcp)_gene_partial_sequence_seq…	WP_012579084	5e-156	100	217	217	MULTISPECIES: quinolone resistance pentapeptide repeat protein QnrA1 [Gammaproteobacteria]
nt_gi_152149796_gb_EF653270.1__Citrobacter_freundii_plasmid_pHM6-171_QnrB9_(qnrB9)_gene_complete_cds_seq1_1	ABS30107	2e-154	100	215	215	QnrB9 [Citrobacter freundii]
nt_gi_154815966_emb_AM774474.1__Citrobacter_werkmanii_pspC_gene_(partial)_pspB_gene_pspA_gene_pspF_gene_and_qnrB12_gene_seq1_1	CAO82104	2e-154	100	215	215	quinolone resistance protein B12 [Citrobacter werkmanii]
nt_gi_155969960_gb_EF682133.1__Klebsiella_pneumoniae_plasmid_pUC18-10_putative_transposase_QnrB1_(qnrB1)_and_short-chain_dehydrogenase/reductase_genes_complete_cds_seq1_1	WP_032491667	3e-156	100	217	217	quinolone resistance pentapeptide repeat protein QnrB1 [Klebsiella pneumoniae]
nt_gi_155969964_gb_EF682134.1__Klebsiella_pneumoniae_plasmid_puc38-7_TnpA_(tnpA)_truncated_putative_transposase_and_QnrB1_(qnrB1)_genes_complete_cds;_and_insertion_sequence_IS26_complete_sequence_seq1_1	WP_032491667	3e-156	100	217	217	quinolone resistance pentapeptide repeat protein QnrB1 [Klebsiella pneumoniae]
nt_gi_155969969_gb_EF682135.1__Klebsiella_pneumoniae_plasmid_puc42-9_phage_shock_protein_transcriptional_activator_QnrB4_(qnrB4)_short-chain_dehydrogenase/reductase_CinA_hypothetical_proteins_SapA_(sapA)_and_peptide_transport_permease_protein_(sapB)_genes_complete_cds_seq1_1	WP_004193258	8e-155	100	215	215	MULTISPECIES: quinolone resistance pentapeptide repeat protein QnrB4 [Enterobacteriaceae]
nt_gi_156100686_gb_EU093091.1__Escherichia_coli_plasmid_pGD006_QnrB_(qnrB)_gene_complete_cds_seq1_1	WP_032492023	1e-156	100	217	217	MULTISPECIES: quinolone resistance pentapeptide repeat protein QnrB6 [Enterobacteriaceae]
nt_gi_156144845_gb_EU077611.1__Escherichia_coli_plasmid_pGD007_QnrS3_(qnrS3)_gene_partial_cds_seq1_1	ABU52984	1e-158	100	216	216	QnrS3 [Escherichia coli]
nt_gi_156527546_gb_CP000790.1__Vibrio_harveyi_ATCC_BAA-1116_chromosome_II_complete_sequence_seq1_1	WP_012130250	2e-155	100	215	215	hypothetical protein [Vibrio campbellii]
nt_gi_156601465_gb_EF683583.1__Klebsiella_pneumoniae_isolate_052250_plasmid_pHS7_AphA1_(aphA1)_gene_partial_cds;_insertion_sequence_IS26_IS26_transposase_(tnpA)_gene_complete_cds;_peptide_transport_system_permease_(sapB)_peptide_transport_periplasmic_protein_(sapA)_and_QnrB4_(qnrB4)_genes_complete_cds;_psp_operon_complete_sequence;_psp_operon_transcriptional_activator_(pspF)_beta-lactamase_class_…	WP_004193258	7e-155	100	215	215	MULTISPECIES: quinolone resistance pentapeptide repeat protein QnrB4 [Enterobacteriaceae]
nt_gi_156601478_gb_EF683584.1__Klebsiella_pneumoniae_isolate_052250_plasmid_pHS8_insertion_sequence_IS26_IS26_transposase_(tnpA)_gene_complete_cds;_putative_peptidoglycan_synthetase_Fts1_beta-lactamase_QnrS1_(qnrS1)_hypothetical_proteins_putative_transposon_resolvase_conserved_hypothetical_protein_hypothetical_proteins_and_putative_resolvase_genes_complete_cds;_insertion_sequence_IS26_IS26_transp…	WP_001516695	6e-160	100	217	217	MULTISPECIES: quinolone resistance pentapeptide repeat protein QnrS1 [Gammaproteobacteria]
nt_gi_156621295_gb_EU091084.1__Enterobacter_cloacae_strain_E701_complex_class_I_In132__ISCR1__qnrB10_integron_partial_sequence_seq1_4	WP_032491778	2e-156	100	217	217	quinolone resistance pentapeptide repeat protein QnrB10 [Citrobacter freundii]
nt_gi_156788182_gb_EU052800.1__Enterobacter_cloacae_strain_E705_complex_class_I_integron_In131__ISCR1__qnrB10_partial_sequence_seq1_4	WP_032491778	2e-156	100	217	217	quinolone resistance pentapeptide repeat protein QnrB10 [Citrobacter freundii]
nt_gi_157170689_emb_AM746977.1__Salmonella_enterica_subsp._enterica_serovar_Typhimurium_plasmid_pTPqnrS-1a_seq1_1	WP_001516695	6e-160	100	217	217	MULTISPECIES: quinolone resistance pentapeptide repeat protein QnrS1 [Gammaproteobacteria]
nt_gi_157315515_gb_CP000821.1__Shewanella_sediminis_HAW-EB3_complete_genome_seq1_1	WP_012140998	3e-156	100	217	217	quninolone resistance protein Qnr [Shewanella sediminis]
nt_gi_157315515_gb_CP000821.1__Shewanella_sediminis_HAW-EB3_complete_genome_seq2_4	WP_012140988	1e-158	100	217	217	hypothetical protein [Shewanella sediminis]
nt_gi_157320013_gb_CP000826.1__Serratia_proteamaculans_568_complete_genome_seq1_1	WP_012006481	4e-154	100	214	214	MULTISPECIES: quninolone resistance protein Qnr [Serratia]
nt_gi_157367525_gb_EU131184.1__Enterobacter_cloacae_strain_HZB8445_fluoroquinolone_resistance_protein_(qnrB2)_gene_complete_cds_seq1_1	BAG55487	3e-154	99.53	213	214	pentapeptide repeat protein [Escherichia coli]
nt_gi_157695002_gb_EU136182.1__Citrobacter_freundii_strain_62778_QnrB10_(qnrB10)_gene_complete_cds_seq1_1	ABV66095	1e-156	100	217	217	QnrB10 [Citrobacter freundii]
nt_gi_157695004_gb_EU136183.1__Citrobacter_freundii_strain_72857_QnrB11_(qnrB11)_gene_complete_cds_seq1_1	ABV66096	2e-156	100	217	217	QnrB11 [Citrobacter freundii]
nt_gi_157695006_gb_EU136184.1__Citrobacter_werkmanii_strain_14.0_QnrB10_(qnrB10)_gene_complete_cds_seq1_1	ABV66095	1e-156	100	217	217	QnrB10 [Citrobacter freundii]
nt_gi_157713492_gb_EU143765.1__Aeromonas_punctata_strain_1326_quinolone_resistance_protein_(qnrS2)_gene_complete_cds_seq1_1	WP_012537714	2e-159	100	217	217	MULTISPECIES: quinolone resistance pentapeptide repeat protein QnrS2 [Gammaproteobacteria]
nt_gi_157844830_gb_CP000851.1__Shewanella_pealeana_ATCC_700345_complete_genome_seq1_4	WP_012156866	4e-156	100	217	217	quninolone resistance protein Qnr [Shewanella pealeana]
nt_gi_157844830_gb_CP000851.1__Shewanella_pealeana_ATCC_700345_complete_genome_seq2_1	WP_012156887	3e-159	100	217	217	hypothetical protein [Shewanella pealeana]
nt_gi_158702909_gb_EU195834.1__Escherichia_coli_plasmid_pGD009_QnrS1_(qnrS1)_gene_partial_cds_seq1_1	WP_001516695	9e-159	100	216	216	MULTISPECIES: quinolone resistance pentapeptide repeat protein QnrS1 [Gammaproteobacteria]
nt_gi_158702911_gb_EU195835.1__Escherichia_coli_plasmid_pGD010_QnrA1_(qnrA1)_gene_complete_cds_seq1_1	WP_012579084	5e-156	100	217	217	MULTISPECIES: quinolone resistance pentapeptide repeat protein QnrA1 [Gammaproteobacteria]
nt_gi_158702913_gb_EU195836.1__Escherichia_coli_plasmid_pGD011_QnrA1_(qnrA1)_gene_complete_cds_seq1_1	WP_012579084	5e-156	100	217	217	MULTISPECIES: quinolone resistance pentapeptide repeat protein QnrA1 [Gammaproteobacteria]
nt_gi_161338641_emb_AM919398.1__Citrobacter_freundii_qnrB17_gene_for_quinolone_resistance_protein_B17_strain_234BL	KLV61951	1e-156	100	217	217	hypothetical protein SK35_04772 [Citrobacter sp. MGH105]
nt_gi_161338643_emb_AM919399.1__Citrobacter_freundii_qnrB18_gene_for_quinolone_resistance_protein_B18_strain_239BL_seq1_1	CAP45903	1e-156	100	217	217	quinolone resistance protein B18 [Citrobacter freundii]
nt_gi_161579407_gb_EU302865.1__Citrobacter_freundii_strain_06K1424_QnrB15_(qnrB15)_gene_complete_cds_seq1_1	ABX72227	1e-156	100	217	217	QnrB15 [Citrobacter freundii]
nt_gi_161579477_gb_EU273755.1__Citrobacter_freundii_strain_05K657_QnrB12_(qnrB12)_gene_complete_cds	ABX72042	1e-156	100	217	217	QnrB12 [Citrobacter freundii]
nt_gi_161579479_gb_EU273756.1__Citrobacter_freundii_strain_05K1560_QnrB13_(qnrB13)_gene_complete_cds_seq1_1	ABX72043	1e-156	100	217	217	QnrB13 [Citrobacter freundii]
nt_gi_161579481_gb_EU273757.1__Citrobacter_freundii_strain_06K619_QnrB14_(qnrB14)_gene_complete_cds_seq1_1	ABX72044	2e-156	100	217	217	QnrB14 [Citrobacter freundii]
nt_gi_162417698_dbj_AB325578.1__Shewanella_putrefaciens_qnrA2_gene_for_pentapeptide_repeat_protein_complete_cds_seq1_1	WP_039034975	2e-155	100	217	217	quinolone resistance pentapeptide repeat protein QnrA2 [Shewanella sp. ECSMB14102]
nt_gi_157168020_gb_EF636461.1__Klebsiella_pneumoniae_strain_M7943_complex_class_I_integron_In37__ISCR1__qnrB6_partial_sequence_seq1_4	WP_032491778	9e-156	100	216	216	quinolone resistance pentapeptide repeat protein QnrB10 [Citrobacter freundii]
nt_gi_166203583_gb_EU391634.1__Escherichia_coli_QnrS_(qnrS)_gene_partial_cds_seq1_1	ABU52984	1e-158	100	216	216	QnrS3 [Escherichia coli]
nt_gi_167351963_gb_CP000931.1__Shewanella_halifaxensis_HAW-EB4_complete_genome_seq1_4	WP_012278817	1e-155	100	217	217	quninolone resistance protein Qnr [Shewanella halifaxensis]
nt_gi_167351963_gb_CP000931.1__Shewanella_halifaxensis_HAW-EB4_complete_genome_seq2_1	WP_012278837	2e-158	100	217	217	hypothetical protein [Shewanella halifaxensis]
nt_gi_169136798_gb_EU043312.2__Citrobacter_freundii_strain_K70_QnrB8_(qnrB8)_gene_complete_cds_seq1_1	ABW03157	5e-154	100	214	214	QnrB8 [Citrobacter freundii]
nt_gi_168805267_gb_EU432277.1__Escherichia_coli_strain_R4525_QnrB19_gene_partial_cds	AFA52649	3e-154	100	214	214	QnrB19 partial [Escherichia coli]
nt_gi_168809534_gb_EU439940.1__Aeromonas_punctata_plasmid_p37_quinolone_resistance_protein_S2_(qnrS2)_gene_complete_cds;_and_disrupted_neutral_zinc_metallopeptidase_(mpR)_gene_partial_sequence_seq1_1	WP_012537714	2e-159	100	217	217	MULTISPECIES: quinolone resistance pentapeptide repeat protein QnrS2 [Gammaproteobacteria]
nt_gi_168809536_gb_EU439941.1__Aeromonas_media_plasmid_p42_quinolone_resistance_protein_S2_(qnrS2)_gene_complete_cds;_and_disrupted_neutral_zinc_metallopeptidase_(mpR)_gene_partial_sequence_seq1_1	WP_012537714	2e-159	100	217	217	MULTISPECIES: quinolone resistance pentapeptide repeat protein QnrS2 [Gammaproteobacteria]
nt_gi_169117960_gb_EU443839.1__Klebsiella_pneumoniae_plasmid_pGDKA1_QnrA1_(qnrA1)_gene_complete_cds_seq1_1	WP_012579084	5e-156	100	217	217	MULTISPECIES: quinolone resistance pentapeptide repeat protein QnrA1 [Gammaproteobacteria]
nt_gi_169117962_gb_EU443840.1__Klebsiella_pneumoniae_plasmid_pGDK05_QnrB_(qnrB)_gene_complete_cds_seq1_4	WP_032492023	6e-156	100	216	216	MULTISPECIES: quinolone resistance pentapeptide repeat protein QnrB6 [Enterobacteriaceae]
nt_gi_170293283_gb_EU523120.1__Escherichia_coli_strain_R4525_plasmid_pR4525_transposon_Tn1721_partial_sequence_seq1_4	AFA52649	1e-156	100	217	217	QnrB19 partial [Escherichia coli]
nt_gi_170785713_gb_EU543271.1__Klebsiella_pneumoniae_plasmid_pLC24_insertion_sequence_ISCR1_putative_recombinase_gene_partial_cds;_short_chain_dehydrogenase/reductase_QnrB6_(qnrB6)_QacEdelta1_(qacdelta1)_and_dihydropteroate_synthase_type_I_(sul1)_genes_complete_cds;_and_insertion_sequence_ISCR1_putative_recombinase_(orf513)_gene_partial_cds_seq1_4	WP_032492023	1e-156	100	217	217	MULTISPECIES: quinolone resistance pentapeptide repeat protein QnrB6 [Enterobacteriaceae]
nt_gi_172087615_gb_EU043311.3__Enterobacter_cloacae_strain_K37_QnrB7_(qnrB7)_gene_complete_cds_seq1_1	WP_032492021	3e-154	100	214	214	QnrB family quinolone resistance pentapeptide repeat protein [Klebsiella pneumoniae]
nt_gi_187234332_gb_EU624315.1__Klebsiella_pneumoniae_strain_VA367_plasmid_pLRM24_transposon_Tn5387_complete_sequence_seq1_1	AFA52649	1e-156	100	217	217	QnrB19 partial [Escherichia coli]
nt_gi_187373286_gb_EU495237.1__Klebsiella_pneumoniae_plasmid_pHe96_partial_sequence_seq1_1	WP_024266192	2e-155	100	217	217	MULTISPECIES: quinolone resistance pentapeptide repeat protein QnrA3 [Gammaproteobacteria]
nt_gi_187373297_gb_EU495238.1__Kluyvera_ascorbata_plasmid_pKas96_partial_sequence_seq1_1	WP_024266192	2e-155	100	217	217	MULTISPECIES: quinolone resistance pentapeptide repeat protein QnrA3 [Gammaproteobacteria]
nt_gi_189418683_gb_EU715253.1__Salmonella_enterica_subsp._enterica_serovar_Typhimurium_plasmid_pST728/06-2_complete_sequence_seq1_1	WP_001516695	6e-160	100	217	217	MULTISPECIES: quinolone resistance pentapeptide repeat protein QnrS1 [Gammaproteobacteria]
nt_gi_189418688_gb_EU715254.1__Salmonella_enterica_subsp._enterica_serovar_Enteritidis_plasmid_pSE936/05_partial_sequence_seq1_4	BAG55487	4e-155	99.53	214	215	pentapeptide repeat protein [Escherichia coli]
nt_gi_190010013_emb_AM743169.1__Stenotrophomonas_maltophilia_K279a_complete_genome_strain_K279a_seq1_1	CAQ44630	2e-157	100	216	216	putative fluoroquinolone resistance protein [Stenotrophomonas maltophilia K279a]
nt_gi_194306530_dbj_AB379831.1__Escherichia_coli_qnrB20_gene_for_pentapeptide_repeat_protein_complete_cds_seq1_1	BAG55487	1e-156	100	217	217	pentapeptide repeat protein [Escherichia coli]
nt_gi_194346582_gb_CP001111.1__Stenotrophomonas_maltophilia_R551-3_complete_genome_seq1_1	CCP15139	5e-157	100	215	215	hypothetical protein SMRA8_1165 [Stenotrophomonas maltophilia RA8]
nt_gi_197089912_gb_EU939771.1__Escherichia_coli_plasmid_07-2TP_hypothetical_protein_gene_partial_cds;_hypothetical_protein_gene_QnrS1_(qnr)_gene_qnr-S1_allele_and_putative_resolvase_gene_complete_cds;_and_hypothetical_protein_gene_partial_cds_seq1_1	WP_001516695	6e-160	100	217	217	MULTISPECIES: quinolone resistance pentapeptide repeat protein QnrS1 [Gammaproteobacteria]
nt_gi_197092208_gb_EU908090.1__Klebsiella_pneumoniae_strain_GDK05_plasmid_pGDK05_insertion_sequence_IS1_complete_sequence;_EcoRII_cytosine_methylase_and_type_II_restriction_enzyme_genes_complete_cds;_transposon_Tn1696_and_insertion_sequence_IS6100_complete_sequence;_Sul1_(sul1)_Qacdelta1_(qacdelta1)_QnrB6_(qnrB6)_short_chain_dehydrogenase/reductase_putative_recombinase_Sul1_(sul1)_and_Qacdelta1_(…	WP_032492023	1e-156	100	217	217	MULTISPECIES: quinolone resistance pentapeptide repeat protein QnrB6 [Enterobacteriaceae]
nt_gi_197360837_gb_EU925817.1__Aeromonas_hydrophila_strain_AO1_plasmid_pBRST7.6_complete_sequence_seq1_1	WP_012537714	2e-159	100	217	217	MULTISPECIES: quinolone resistance pentapeptide repeat protein QnrS2 [Gammaproteobacteria]
nt_gi_195969335_gb_EU681371.1__Stenotrophomonas_maltophilia_strain_E759_Qnr_(qnr)_gene_complete_cds_seq1_1	ACG60497	2e-157	100	216	216	Qnr [Stenotrophomonas maltophilia]
nt_gi_195969337_gb_EU681372.1__Stenotrophomonas_maltophilia_strain_E923_Qnr_(qnr)_gene_complete_cds_seq1_1	ACG60498	1e-157	100	216	216	Qnr [Stenotrophomonas maltophilia]
nt_gi_195969339_gb_EU681373.1__Stenotrophomonas_maltophilia_strain_E999_Qnr_(qnr)_gene_complete_cds_seq1_1	ACG60499	4e-157	100	216	216	Qnr [Stenotrophomonas maltophilia]
nt_gi_195969341_gb_EU681374.1__Stenotrophomonas_maltophilia_strain_G51_Qnr_(qnr)_gene_complete_cds_seq1_1	ACG60500	2e-156	100	215	215	Qnr [Stenotrophomonas maltophilia]
nt_gi_195969345_gb_EU681376.1__Stenotrophomonas_maltophilia_strain_D388_Qnr_(qnr)_gene_complete_cds_seq1_1	ACG60502	2e-157	100	216	216	Qnr [Stenotrophomonas maltophilia]
nt_gi_195969347_gb_EU681377.1__Stenotrophomonas_maltophilia_strain_C048_Qnr_(qnr)_gene_complete_cds_seq1_1	ACG60503	2e-157	100	216	216	Qnr [Stenotrophomonas maltophilia]
nt_gi_195969349_gb_EU681378.1__Stenotrophomonas_maltophilia_strain_C357_Qnr_(qnr)_gene_complete_cds_seq1_1	AEK98561	8e-157	100	215	215	Smqnr variant 30 [Stenotrophomonas maltophilia]
nt_gi_195969351_gb_EU681379.1__Stenotrophomonas_maltophilia_strain_F375_Qnr_(qnr)_gene_complete_cds_seq1_1	ACG60505	3e-157	100	216	216	Qnr [Stenotrophomonas maltophilia]
nt_gi_195969355_gb_EU681381.1__Stenotrophomonas_maltophilia_strain_C047_Qnr_(qnr)_gene_complete_cds_seq1_1	ACG60507	2e-157	100	216	216	Qnr [Stenotrophomonas maltophilia]
nt_gi_195969357_gb_EU681382.1__Stenotrophomonas_maltophilia_strain_E824_Qnr_(qnr)_gene_complete_cds_seq1_1	ACG60508	4e-157	100	216	216	Qnr [Stenotrophomonas maltophilia]
nt_gi_195969359_gb_EU681383.1__Stenotrophomonas_maltophilia_strain_D457_Qnr_(qnr)_gene_complete_cds_seq1_1	ACG60505	3e-157	100	216	216	Qnr [Stenotrophomonas maltophilia]
nt_gi_195969361_gb_EU681384.1__Stenotrophomonas_maltophilia_strain_e-a21_Qnr_(qnr)_gene_complete_cds_seq1_1	ACG60510	1e-157	100	216	216	Qnr [Stenotrophomonas maltophilia]
nt_gi_195969363_gb_EU681385.1__Stenotrophomonas_maltophilia_strain_e-a63_Qnr_(qnr)_gene_complete_cds_seq1_1	ACG60511	8e-157	100	215	215	Qnr [Stenotrophomonas maltophilia]
nt_gi_205371522_gb_EU681375.2__Stenotrophomonas_maltophilia_strain_E539_Qnr_(qnr)_gene_complete_cds_seq1_1	ACG60501	3e-157	100	216	216	Qnr [Stenotrophomonas maltophilia]
nt_gi_205371524_gb_EU681380.2__Stenotrophomonas_maltophilia_strain_E847_Qnr_(qnr)_gene_complete_cds_seq1_1	CAQ44630	2e-157	100	216	216	putative fluoroquinolone resistance protein [Stenotrophomonas maltophilia K279a]
nt_gi_206601278_gb_FJ167861.1__Enterobacter_aerogenes_plasmid_pYS10_beta-lactamse_(blaLAP-1)_gene_partial_cds;_putative_OrfB_QnrS_(qnrS1)_putative_resolvase_hypothetical_protein_YdaA_(YdaA)_and_hypothetical_protein_genes_complete_cds;_insertion_sequence_IS26_complete_sequence;_resolvase_(tnpR)_beta-lactamase_(blaTEM-1)_16S_ribosomal_RNA_methylase_(rmtB)_ISCR3C_transposase_(tnpA)_quinolone_efflux_…	WP_001516695	6e-160	100	217	217	MULTISPECIES: quinolone resistance pentapeptide repeat protein QnrS1 [Gammaproteobacteria]
nt_gi_207367179_dbj_AB430839.1__Stenotrophomonas_maltophilia_Smqnr1_gene_for_SmQnr1_complete_cds_seq1_1	ACG60500	2e-156	100	215	215	Qnr [Stenotrophomonas maltophilia]
nt_gi_207367181_dbj_AB430840.1__Stenotrophomonas_maltophilia_Smqnr2_gene_for_SmQnr2_complete_cds_seq1_1	BAG72111	3e-158	100	217	217	SmQnr2 [Stenotrophomonas maltophilia]
nt_gi_207367183_dbj_AB430841.1__Stenotrophomonas_maltophilia_Smqnr3_gene_for_SmQnr3_complete_cds_seq1_1	BAG72112	3e-157	100	216	216	SmQnr3 [Stenotrophomonas maltophilia]
nt_gi_207367185_dbj_AB430842.1__Stenotrophomonas_maltophilia_Smqnr4_gene_for_SmQnr4_complete_cds_seq1_1	BAG72113	3e-157	100	216	216	SmQnr4 [Stenotrophomonas maltophilia]
nt_gi_207367187_dbj_AB430843.1__Stenotrophomonas_maltophilia_Smqnr5_gene_for_SmQnr5_complete_cds_seq1_1	BAG72114	1e-158	100	217	217	SmQnr5 [Stenotrophomonas maltophilia]
nt_gi_207367189_dbj_AB430844.1__Stenotrophomonas_maltophilia_Smqnr12_gene_for_SmQnr12_complete_cds_seq1_1	BAG72115	3e-158	100	217	217	SmQnr12 [Stenotrophomonas maltophilia]
nt_gi_207367191_dbj_AB430845.1__Stenotrophomonas_maltophilia_Smqnr7_gene_for_SmQnr7_complete_cds_seq1_1	BAG72116	2e-157	100	216	216	SmQnr7 [Stenotrophomonas maltophilia]
nt_gi_207367193_dbj_AB430846.1__Stenotrophomonas_maltophilia_Smqnr9_gene_for_SmQnr9_complete_cds_seq1_1	ACG60502	2e-157	100	216	216	Qnr [Stenotrophomonas maltophilia]
nt_gi_207367195_dbj_AB430847.1__Stenotrophomonas_maltophilia_Smqnr10_gene_for_SmQnr10_complete_cds_seq1_1	BAG72118	3e-157	100	216	216	SmQnr10 [Stenotrophomonas maltophilia]
nt_gi_207367197_dbj_AB430848.1__Stenotrophomonas_maltophilia_Smqnr11_gene_for_SmQnr11_complete_cds_seq1_1	BAG72119	2e-157	100	216	216	SmQnr11 [Stenotrophomonas maltophilia]
nt_gi_207367199_dbj_AB430849.1__Stenotrophomonas_maltophilia_Smqnr6_gene_for_SmQnr6_complete_cds_seq1_1	BAG72120	2e-157	100	216	216	SmQnr6 [Stenotrophomonas maltophilia]
nt_gi_207367201_dbj_AB430850.1__Stenotrophomonas_maltophilia_Smqnr8_gene_for_SmQnr8_complete_cds_seq1_1	CAQ44630	2e-157	100	216	216	putative fluoroquinolone resistance protein [Stenotrophomonas maltophilia K279a]
nt_gi_209168566_gb_FJ177519.1__Shigella_flexneri_QnrA1_gene_complete_cds_seq1_1	WP_012579084	5e-156	100	217	217	MULTISPECIES: quinolone resistance pentapeptide repeat protein QnrA1 [Gammaproteobacteria]
nt_gi_209967501_gb_FJ266018.1__Citrobacter_freundii_strain_CIT1_class_1_integron_and_insertion_sequence_ISCR1_partial_sequence;_and_QnrA1_(qnrA1)_gene_complete_cds_seq1_1	WP_012579084	5e-156	100	217	217	MULTISPECIES: quinolone resistance pentapeptide repeat protein QnrA1 [Gammaproteobacteria]
nt_gi_165928586_gb_EU195449.1__Klebsiella_pneumoniae_strain_KP96_plasmid_pKP96_complete_sequence_seq1_1	WP_012579084	5e-156	100	217	217	MULTISPECIES: quinolone resistance pentapeptide repeat protein QnrA1 [Gammaproteobacteria]
nt_gi_211922733_dbj_AB469045.1__Klebsiella_oxytoca_plasmid_pK9AT_DNA_class_I_integron_InK9AT_partial_sequence_seq1_1	WP_012579084	5e-156	100	217	217	MULTISPECIES: quinolone resistance pentapeptide repeat protein QnrA1 [Gammaproteobacteria]
nt_gi_212554395_gb_CP000472.1__Shewanella_piezotolerans_WP3_complete_genome_seq1_4	WP_020910785	6e-158	100	217	217	Low-complexity protein [Shewanella piezotolerans]
nt_gi_212293302_gb_FJ418153.1__Salmonella_enterica_subsp._enterica_serovar_Stanley_QnrS_(qnrS)_gene_complete_cds_seq1_1	ACJ24509	8e-160	100	217	217	QnrS [Salmonella enterica subsp. enterica serovar Stanley]
nt_gi_215479445_gb_FJ233867.1__Aeromonas_hydrophila_plasmid_p30T13_quinolone_resistance_gene_(qnrS2)_complete_CDS;_and_disrupted_neutral_zinc_metallopeptidase_(mpR)_gene_partial_sequence_seq1_1	WP_012537714	2e-159	100	217	217	MULTISPECIES: quinolone resistance pentapeptide repeat protein QnrS2 [Gammaproteobacteria]
nt_gi_215479457_gb_FJ233873.1__Aeromonas_veronii_biovar_veronii_isolate_AE9_quinolone_resistance_protein_B_partial_sequence_seq1_2	ACJ67298	3e-143	100	200	200	QnrB partial [Aeromonas veronii bv. veronii]
nt_gi_219718186_gb_FJ228229.1__Salmonella_enterica_subsp._enterica_serovar_Bovismorbificans_plasmid_p2007057_complete_sequence	WP_012634451	2e-152	100	214	214	MULTISPECIES: quinolone resistance pentapeptide repeat protein QnrD1 [Bacteria]
nt_gi_222101633_gb_FJ596752.1__Stenotrophomonas_maltophilia_quinolone_protection_protein_12_gene_complete_cds_seq1_1	ACG60505	3e-157	100	216	216	Qnr [Stenotrophomonas maltophilia]
nt_gi_222101635_gb_FJ596753.1__Stenotrophomonas_maltophilia_quinolone_protection_protein_13_gene_complete_cds_seq1_1	ACM44023	2e-158	100	217	217	quinolone protection protein 13 [Stenotrophomonas maltophilia]
nt_gi_222101639_gb_FJ596755.1__Stenotrophomonas_maltophilia_quinolone_protection_protein_15_gene_complete_cds_seq1_1	ACM44025	9e-159	100	217	217	quinolone protection protein 15 [Stenotrophomonas maltophilia]
nt_gi_222101641_gb_FJ596756.1__Stenotrophomonas_maltophilia_quinolone_protection_protein_16_gene_complete_cds_seq1_1	ACM44026	1e-158	100	217	217	quinolone protection protein 16 [Stenotrophomonas maltophilia]
nt_gi_222101643_gb_FJ596757.1__Stenotrophomonas_maltophilia_quinolone_protection_protein_17_gene_complete_cds_seq1_1	ACG60503	2e-157	100	216	216	Qnr [Stenotrophomonas maltophilia]
nt_gi_222101645_gb_FJ596758.1__Stenotrophomonas_maltophilia_quinolone_protection_protein_18_gene_complete_cds_seq1_1	ACM44028	2e-157	100	216	216	quinolone protection protein 18 [Stenotrophomonas maltophilia]
nt_gi_222433115_gb_FJ611948.1__Escherichia_coli_strain_753_plasmid_QnrB21_(qnrB21)_gene_complete_cds_seq1_1	ACM50952	5e-154	100	214	214	QnrB21 [Escherichia coli]
nt_gi_222840505_gb_FJ606823.1__Escherichia_coli_strain_HN12_plasmid_QnrD_(qnrD)_gene_complete_cds	WP_012634451	2e-152	100	214	214	MULTISPECIES: quinolone resistance pentapeptide repeat protein QnrD1 [Bacteria]
nt_gi_223587978_emb_FM954973.2__Vibrio_splendidus_LGP32_chromosome_2_seq1_1	WP_012600074	1e-159	100	217	217	quninolone resistance protein Qnr [Vibrio tasmaniensis]
nt_gi_218202686_gb_EU917444.1__Proteus_mirabilis_strain_06-489_plasmid_pHS10_insertion_sequence_ISPmi1_putative_transposase_ORFA_and_putative_transposase_ORFB_genes_complete_cds;_and_QnrC_(qnrC)_and_amidase_family_protein_genes_complete_cds_seq1_1	WP_032492368	2e-157	99.54	216	217	QnrC family quinolone resistance pentapeptide repeat protein [Proteus mirabilis]
nt_gi_226343634_gb_FJ853150.1__Klebsiella_pneumoniae_strain_HZ01_plasmid_fluoroquinolone_resistance_protein_(qnrS1)_gene_partial_cds_seq1_1	WP_001516695	1e-145	100	201	201	MULTISPECIES: quinolone resistance pentapeptide repeat protein QnrS1 [Gammaproteobacteria]
nt_gi_226426103_gb_EU855788.1__Enterobacter_cloacae_plasmid_pEC-IMPQ_complete_sequence_seq1_4	BAG55487	4e-155	99.53	214	215	pentapeptide repeat protein [Escherichia coli]
nt_gi_226536677_gb_FJ851186.1__Escherichia_coli_insertion_sequence_ISCR_complete_sequence_seq1_4	WP_032492023	1e-156	100	217	217	MULTISPECIES: quinolone resistance pentapeptide repeat protein QnrB6 [Enterobacteriaceae]
nt_gi_224979324_gb_FJ790886.1__Salmonella_enterica_subsp._enterica_serovar_Typhimurium_strain_STYM61/9_plasmid_p61.9_partial_sequence_seq1_4	AFA52649	1e-156	100	217	217	QnrB19 partial [Escherichia coli]
nt_gi_237770104_gb_FJ943500.1__Klebsiella_pneumoniae_plasmid_pKP1215/05-1_partial_sequence_seq1_4	WP_004193258	8e-155	100	215	215	MULTISPECIES: quinolone resistance pentapeptide repeat protein QnrB4 [Enterobacteriaceae]
nt_gi_237770117_gb_FJ943244.1__Klebsiella_pneumoniae_plasmid_pKP1334/05-1_partial_sequence_seq1_4	BAG55487	6e-155	99.53	214	215	pentapeptide repeat protein [Escherichia coli]
nt_gi_238815133_gb_FJ968160.1__Escherichia_coli_strain_J53_transposon_SXT_partial_sequence_seq1_4	WP_000415714	2e-157	100	217	217	quinolone resistance pentapeptide repeat protein QnrVC1 [Vibrio cholerae]
nt_gi_241911731_gb_FJ981621.1__Citrobacter_werkmanii_plasmid_pPS012_QnrB22_(qnrB22)_gene_complete_cds_seq1_1	WP_032492481	5e-155	100	215	215	quinolone resistance pentapeptide repeat protein QnrB22 [Citrobacter werkmanii]
nt_gi_241911733_gb_FJ981622.1__Citrobacter_freundii_plasmid_pS008_QnrB23_(qnrB23)_gene_complete_cds_seq1_1	WP_032492482	1e-156	100	217	217	quinolone resistance pentapeptide repeat protein QnrB23 [Citrobacter freundii]
nt_gi_249691929_emb_FN428572.1__Salmonella_enterica_complete_plasmid_pSGI15_seq1_1	AFA52649	1e-156	100	217	217	QnrB19 partial [Escherichia coli]
nt_gi_255292055_dbj_AB471774.1__Uncultured_bacterium_DNA_fosmid_clone_partial_sequence_clone__06B09_contig__1_seq1_4	BAH90541	4e-152	100	219	219	hypothetical protein [uncultured bacterium]
nt_gi_255292604_dbj_AB266127.2__Uncultured_bacterium_DNA_fosmid_clone_clone__04A03_seq1_1	BAH90541	4e-152	100	219	219	hypothetical protein [uncultured bacterium]
nt_gi_256274857_gb_GQ336885.1__Enterobacter_cloacae_plasmid_pWB280_QnrS1_(qnrS1)_gene_complete_cds_seq1_1	WP_001516695	6e-160	100	217	217	MULTISPECIES: quinolone resistance pentapeptide repeat protein QnrS1 [Gammaproteobacteria]
nt_gi_257123129_gb_GQ412195.1__Salmonella_enterica_subsp._enterica_serovar_Infantis_strain_M7849_plasmid_pPAB19_complete_sequence_seq1_4	AFA52649	1e-156	100	217	217	QnrB19 partial [Escherichia coli]
nt_gi_258678157_gb_FJ596754.2__Stenotrophomonas_maltophilia_quinolone_protection_protein_14_gene_complete_cds_seq1_1	ACM44024	1e-156	100	216	216	quinolone protection protein 14 [Stenotrophomonas maltophilia]
nt_gi_260600454_gb_FJ844401.1__Salmonella_enterica_subsp._enterica_serovar_Bredeney_plasmid_p137.25_sapA_pseudogene_partial_sequence;_hypothetical_protein_QnrB2_(qnrB2)_PspF_(pspF)_QacEdelta_1_(qacEdelta_1)_dihydropteroate_synthase_(sul1)_and_hypothetical_proteins_genes_complete_cds;_and_IS6100_transposase_gene_partial_cds_seq1_4	BAG55487	4e-155	99.53	214	215	pentapeptide repeat protein [Escherichia coli]
nt_gi_262338893_gb_CP001806.1__Vibrio_sp._Ex25_chromosome_2_complete_sequence_seq1_1	WP_005391967	5e-155	100	215	215	MULTISPECIES: hypothetical protein [Vibrio]
nt_gi_262284456_gb_GU074393.1__Escherichia_coli_strain_IDL132_plasmid_pSR132_QnrB19_gene_complete_cds_seq1_1	AFA52649	1e-156	100	217	217	QnrB19 partial [Escherichia coli]
nt_gi_194371471_gb_EU643617.1__Salmonella_enterica_subsp._enterica_serovar_Bredeney_plasmid_pb1004_partial_sequence_seq1_4	BAG55487	4e-155	99.53	214	215	pentapeptide repeat protein [Escherichia coli]
nt_gi_283140336_gb_GQ374156.1__Escherichia_coli_plasmid_pECY6-7_complete_sequence_seq1_1	AFA52649	1e-156	100	217	217	QnrB19 partial [Escherichia coli]
nt_gi_283140338_gb_GQ374157.1__Escherichia_coli_plasmid_pEC14-9_complete_sequence_seq1_1	AFA52649	1e-156	100	217	217	QnrB19 partial [Escherichia coli]
nt_gi_284019435_gb_GU295952.1__Enterobacter_cloacae_strain_NF810929_insertion_sequence_ISCR_putative_recombinase_QnrA1_(qnrA1)_and_AmpR_genes_complete_cds_and_quaternary_ammonium_compound-resistance_protein_(qacEdeltal)_pseudogene_complete_sequence_seq1_1	WP_012579084	5e-156	100	217	217	MULTISPECIES: quinolone resistance pentapeptide repeat protein QnrA1 [Gammaproteobacteria]
nt_gi_284019439_gb_GU295953.1__Acinetobacter_baumannii_strain_NF810982_insertion_sequence_ISCR_putative_recombinase_QnrA1_(qnrA1)_and_AmpR_(ampR)_genes_complete_cds_and_quaternary_ammonium_compound-resistance_protein_(qacEdeltal)_pseudogene_complete_sequence_seq1_1	WP_012579084	5e-156	100	217	217	MULTISPECIES: quinolone resistance pentapeptide repeat protein QnrA1 [Gammaproteobacteria]
nt_gi_284019443_gb_GU295954.1__Pseudomonas_aeruginosa_strain_NF811460_insertion_sequence_ISCR_putative_recombinase_QnrA1_(qnrA1)_and_AmpR_(ampR)_genes_complete_cds_and_quaternary_ammonium_compound-resistance_protein_(qacEdeltal)_pseudogene_complete_sequence_seq1_1	WP_012579084	5e-156	100	217	217	MULTISPECIES: quinolone resistance pentapeptide repeat protein QnrA1 [Gammaproteobacteria]
nt_gi_284019447_gb_GU295955.1__Stenotrophomonas_maltophilia_strain_NF813025_insertion_sequence_ISCR_putative_recombinase_QnrA1_(qnrA1)_and_AmpR_(ampR)_genes_complete_cds_and_quaternary_ammonium_compound-resistance_protein_(qacEdeltal)_pseudogene_complete_sequence_seq1_1	WP_012579084	5e-156	100	217	217	MULTISPECIES: quinolone resistance pentapeptide repeat protein QnrA1 [Gammaproteobacteria]
nt_gi_284019453_gb_GU295957.1__Escherichia_coli_strain_NF814152_insertion_sequence_ISCR_putative_recombinase_gene_complete_cds_peptide_transport_periplasmic_protein-like_gene_complete_sequence_and_quinolone_resistance_protein_(qnrB2)_gene_complete_cds_seq1_4	BAG55487	4e-154	99.07	213	214	pentapeptide repeat protein [Escherichia coli]
nt_gi_284019456_gb_GU295958.1__Klebsiella_pneumoniae_strain_NF200099_insertion_sequence_ISCR_putative_recombinase_gene_complete_cds_peptide_transport_periplasmic_protein-like_gene_complete_sequence_and_quinolone_resistance_protein_(qnrB2)_gene_complete_cds_seq1_4	BAG55487	4e-154	99.07	213	214	pentapeptide repeat protein [Escherichia coli]
nt_gi_284019459_gb_GU295959.1__Klebsiella_pneumoniae_strain_NF931030_insertion_sequence_ISCR_putative_recombinase_short_chain_dehydrogenase/reductase_and_QnrB6_(qnrB6)_genes_complete_cds_and_quaternary_ammonium_compound-resistance_protein_(qacEdeltal)_pseudogene_complete_sequence	WP_032492023	6e-156	100	216	216	MULTISPECIES: quinolone resistance pentapeptide repeat protein QnrB6 [Enterobacteriaceae]
nt_gi_284019463_gb_GU295960.1__Escherichia_coli_strain_NF505229_insertion_sequence_ISCR_putative_recombinase_gene_partial_cds_Qnr_(qnr)_and_AmpR_(ampR)_genes_complete_cds_and_quaternary_ammonium_compound-resistance_protein_(qacEdeltal)_pseudogene_complete_sequence_seq1_1	WP_012579084	5e-156	100	217	217	MULTISPECIES: quinolone resistance pentapeptide repeat protein QnrA1 [Gammaproteobacteria]
nt_gi_284520639_gb_GU324551.1__Klebsiella_pneumoniae_strain_NF812550_insertion_sequence_ISCR_partial_sequence_seq1_1	WP_012579084	5e-156	100	217	217	MULTISPECIES: quinolone resistance pentapeptide repeat protein QnrA1 [Gammaproteobacteria]
nt_gi_288559209_gb_GQ463707.3__Shewanella_algae_plasmid_QnrA7_(qnrA7)_gene_complete_cds_seq1_1	WP_025888029	7e-156	100	217	217	quinolone resistance pentapeptide repeat protein QnrA7 [Shewanella haliotis]
nt_gi_289172388_emb_FN667741.1__Xenorhabdus_bovienii_SS-2004_chromosome_complete_genome_seq1_4	WP_038257207	2e-153	98.6	212	213	fluoroquinolone resistance protein [Xenorhabdus bovienii]
nt_gi_289655831_gb_GU453932.1__Escherichia_coli_strain_G174_QnrD_(qnrD)_gene_complete_cds_seq1_1	WP_012634451	2e-152	100	214	214	MULTISPECIES: quinolone resistance pentapeptide repeat protein QnrD1 [Bacteria]
nt_gi_291060690_gb_GU565155.1__Stenotrophomonas_maltophilia_strain_Stm36_protection_protein_QNR28_gene_complete_cds	ADD73140	8e-159	100	217	217	protection protein QNR28 [Stenotrophomonas maltophilia]
nt_gi_293325240_dbj_AP011177.1__Shewanella_violacea_DSS12_DNA_complete_genome_seq1_4	WP_013052938	1e-156	100	216	216	quninolone resistance protein Qnr [Shewanella violacea]
nt_gi_293325240_dbj_AP011177.1__Shewanella_violacea_DSS12_DNA_complete_genome_seq2_4	WP_013049648	5e-158	100	217	217	pentapeptide repeat-containing protein [Shewanella violacea]
nt_gi_293407686_gb_GU906294.1__Klebsiella_pneumoniae_strain_C1911_class_1_integron_partial_sequence_seq1_4	WP_004193258	8e-155	100	215	215	MULTISPECIES: quinolone resistance pentapeptide repeat protein QnrB4 [Enterobacteriaceae]
nt_gi_293627996_gb_GU723680.1__Serratia_fonticola_strain_NF812566_insertion_sequence_ISCR_putative_recombinase_short_chain_dehydrogenase/reductase_and_QnrB6_(qnrB6)_genes_complete_cds_and_QacEdelta1_(qacEdeltal)_pseudogene_complete_sequence_seq1_4	WP_032492023	1e-156	100	217	217	MULTISPECIES: quinolone resistance pentapeptide repeat protein QnrB6 [Enterobacteriaceae]
nt_gi_293628003_gb_GU723682.1__Enterobacter_cloacae_strain_NF902234_insertion_sequence_ISCR_putative_recombinase_short_chain_dehydrogenase/reductase_and_QnrB6_(qnrB6)_genes_complete_cds_and_QacEdelta1_(qacEdeltal)_gene_partial_cds_seq1_4	WP_032492023	6e-156	100	216	216	MULTISPECIES: quinolone resistance pentapeptide repeat protein QnrB6 [Enterobacteriaceae]
nt_gi_295002629_gb_GU944730.1__Acinetobacter_baumannii_strain_NF812784_class_I_integron_chloramphenicol_acetyltransferase_(catB3)_and_aminoglycoside_6'-N-acetyltransferase_(aacA4)_genes_complete_cds_seq1_1	WP_032495607	2e-157	100	217	217	quinolone resistance pentapeptide repeat protein QnrVC6 [Vibrio parahaemolyticus]
nt_gi_295979337_gb_EU436855.2__Vibrio_cholerae_strain_VC627_class_I_integron_integrase_(intI1)_gene_partial_cds_and_streptomycin_3''-adenylyltransferase_(aadA2)_and_QnrVC1_(qnrVC1)_genes_complete_cds_seq1_1	WP_000415714	2e-157	100	217	217	quinolone resistance pentapeptide repeat protein QnrVC1 [Vibrio cholerae]
nt_gi_296492000_gb_HM126016.1__Klebsiella_oxytoca_plasmid_pKOX105_complete_sequence_seq1_1	WP_001516695	6e-160	100	217	217	MULTISPECIES: quinolone resistance pentapeptide repeat protein QnrS1 [Gammaproteobacteria]
nt_gi_296936604_gb_HM056768.1__Escherichia_coli_strain_GDCA861_plasmid_pCA861_QnrD_(qnrD)_gene_complete_cds_seq1_1	WP_012634451	2e-152	100	214	214	MULTISPECIES: quinolone resistance pentapeptide repeat protein QnrD1 [Bacteria]
nt_gi_296936606_gb_HM056769.1__Escherichia_coli_strain_GD026_plasmid_p026_QnrD_(qnrD)_gene_complete_cds_seq1_1	WP_012634451	2e-152	100	214	214	MULTISPECIES: quinolone resistance pentapeptide repeat protein QnrD1 [Bacteria]
nt_gi_293628092_gb_GQ214053.1__Escherichia_coli_strain_078_plasmid_pT078_tnpA_(tnpA)_PecM_(pecM)_TetA_(tetA)_TetR_(tetR)_and_hypothetical_protein_genes_complete_cds;_YdaA-like_(YdaA)_gene_complete_sequence;_hypothetical_protein_putative_resolvase_and_QnrS_(qnrS1)_genes_complete_cds;_insertion_sequence_IS26_transposase_gene_complete_cds;_and_ParA_(parA)_transposase_InsA_(insA)_hypothetical_protein…	WP_001516695	9e-160	100	217	217	MULTISPECIES: quinolone resistance pentapeptide repeat protein QnrS1 [Gammaproteobacteria]
nt_gi_297655328_gb_EU722351.3__Klebsiella_pneumoniae_plasmid_pGDKA1_class_1_sul1-type_integron_intI1_(intI1)_gene_partial_cds_and_dihydrofolate_reductase_(dfrA27)_AADA2-aminoglycoside-(3'')(9)-adenylyltransferase_(aadA2)_quaternary_ammonium_compound_resistance_protein_(qacEdelta1)_Sul1_(sul1)_putative_recombinase_(ISCR1)_QnrA1_(qnrA1)_and_Sul1_(sul1)_genes_complete_cds;_aminoglycoside_3'-phosphot…	WP_012579084	5e-156	100	217	217	MULTISPECIES: quinolone resistance pentapeptide repeat protein QnrA1 [Gammaproteobacteria]
nt_gi_297528286_gb_HM070379.1__Salmonella_enterica_subsp._enterica_serovar_Infantis_strain_S20_plasmid_pMK100_complete_sequence_seq1_1	AFA52649	1e-156	100	217	217	QnrB19 partial [Escherichia coli]
nt_gi_297528291_gb_HM070380.1__Salmonella_enterica_subsp._enterica_serovar_67_d_-_strain_S75_plasmid_pMK101_complete_sequence_seq1_1	AFA52649	1e-156	100	217	217	QnrB19 partial [Escherichia coli]
nt_gi_297573560_gb_HM192542.1__Citrobacter_freundii_strain_ay09-906546_plasmid_Pcfay09-906546_QnrB24_(qnrB24)_gene_complete_cds_seq1_1	WP_032494852	6e-157	100	217	217	quinolone resistance pentapeptide repeat protein QnrB24 [Citrobacter freundii]
nt_gi_296246026_gb_GQ914054.1__Shigella_sonnei_strain_136_quinolone-resistant_protein_B6_(qnrB6)_gene_complete_cds_seq1_1	WP_032492023	1e-156	100	217	217	MULTISPECIES: quinolone resistance pentapeptide repeat protein QnrB6 [Enterobacteriaceae]
nt_gi_296246028_gb_GQ914055.1__Klebsiella_pneumoniae_strain_211_quinolone-resistant_protein_S1_(qnrS1)_gene_complete_cds_seq1_1	WP_001516695	6e-160	100	217	217	MULTISPECIES: quinolone resistance pentapeptide repeat protein QnrS1 [Gammaproteobacteria]
nt_gi_298104543_gb_GQ891757.1__Aeromonas_punctata_strain_159_class_I_integron_complete_sequence_seq1_1	WP_000361704	3e-156	100	217	217	quinolone resistance pentapeptide repeat protein QnrVC4 [Vibrio cholerae]
nt_gi_298399399_gb_HM015625.1__Vibrio_cholerae_non-O1/non-O139_strain_DRV181_class_1_integron_partial_sequence_seq1_1	WP_000415714	2e-157	100	217	217	quinolone resistance pentapeptide repeat protein QnrVC1 [Vibrio cholerae]
nt_gi_298399403_gb_HM015626.1__Vibrio_cholerae_non-O1/non-O139_strain_DRV184_class_1_integron_rifampin_ADP-ribosylating_transferase_(arr3)_QnrVC3_(qnrVC3)_Oxa-10_beta-lactamase_(blaOxa-10)_and_aminoglycoside_adenylyltransferase_(aadA1)_genes_complete_cds_seq1_1	ADI81040	4e-158	100	217	217	QnrVC3 [Vibrio cholerae non-O1/non-O139]
nt_gi_298399408_gb_HM015627.1__Vibrio_cholerae_O1_biovar_El_Tor_strain_MCV09_transposon_SXT_QnrVC3_(qnrVC3)_and_dihydrofolate_reductase_(dfr6)_genes_complete_cds_seq1_1	WP_000415714	2e-157	100	217	217	quinolone resistance pentapeptide repeat protein QnrVC1 [Vibrio cholerae]
nt_gi_298570526_gb_HM125704.1__Enterobacter_cloacae_strain_K-415_fluoroquinolone_resistance_protein_(qnrS1)_gene_complete_cds_seq1_1	WP_001516695	6e-160	100	217	217	MULTISPECIES: quinolone resistance pentapeptide repeat protein QnrS1 [Gammaproteobacteria]
nt_gi_298570528_gb_HM125705.1__Enterobacter_cloacae_strain_K-293_fluoroquinolone_resistance_protein_(qnrS1)_gene_complete_cds_seq1_1	WP_001516695	6e-160	100	217	217	MULTISPECIES: quinolone resistance pentapeptide repeat protein QnrS1 [Gammaproteobacteria]
nt_gi_298570530_gb_HM125706.1__Enterobacter_cloacae_strain_K-571_fluoroquinolone_resistance_protein_(qnrS1)_gene_complete_cds_seq1_1	WP_001516695	6e-160	100	217	217	MULTISPECIES: quinolone resistance pentapeptide repeat protein QnrS1 [Gammaproteobacteria]
nt_gi_298570532_gb_HM125697.1__Enterobacter_cloacae_strain_K-585_fluoroquinolone_resistance_protein_(qnrB2)_gene_complete_cds_seq1_1	BAG55487	3e-154	99.53	213	214	pentapeptide repeat protein [Escherichia coli]
nt_gi_298570534_gb_HM125698.1__Enterobacter_cloacae_strain_K-596_fluoroquinolone_resistance_protein_(qnrB2)_gene_complete_cds_seq1_1	BAG55487	3e-154	99.53	213	214	pentapeptide repeat protein [Escherichia coli]
nt_gi_298570536_gb_HM125699.1__Enterobacter_cloacae_strain_K-322_fluoroquinolone_resistance_protein_(qnrB2)_gene_complete_cds_seq1_1	BAG55487	3e-154	99.53	213	214	pentapeptide repeat protein [Escherichia coli]
nt_gi_298570538_gb_HM125700.1__Enterobacter_cloacae_strain_K-193_fluoroquinolone_resistance_protein_(qnrB2)_gene_complete_cds_seq1_1	BAG55487	3e-154	99.53	213	214	pentapeptide repeat protein [Escherichia coli]
nt_gi_298570540_gb_HM125701.1__Enterobacter_cloacae_strain_K-116_fluoroquinolone_resistance_protein_(qnrB2)_gene_complete_cds_seq1_1	BAG55487	3e-154	99.53	213	214	pentapeptide repeat protein [Escherichia coli]
nt_gi_298570542_gb_HM125702.1__Enterobacter_cloacae_strain_K-44_fluoroquinolone_resistance_protein_(qnrB2)_gene_complete_cds_seq1_1	BAG55487	3e-154	99.53	213	214	pentapeptide repeat protein [Escherichia coli]
nt_gi_298570544_gb_HM125703.1__Enterobacter_cloacae_strain_K-262_fluoroquinolone_resistance_protein_(qnrB4)_gene_complete_cds_seq1_1	WP_004193258	7e-155	100	215	215	MULTISPECIES: quinolone resistance pentapeptide repeat protein QnrB4 [Enterobacteriaceae]
nt_gi_299474760_gb_FJ628167.2__Klebsiella_pneumoniae_strain_KP048_plasmid_pKP048_complete_sequence_seq1_1	WP_004193258	8e-155	100	215	215	MULTISPECIES: quinolone resistance pentapeptide repeat protein QnrB4 [Enterobacteriaceae]
nt_gi_298716345_gb_HM146784.1__Escherichia_coli_plasmid_p013.1IncR_insertion_sequence_IS26_TnpA_(tnpA)_gene_complete_cds;_QnrB19_(qnrB19)_gene_complete_cds;_insertion_sequence_IS26_TnpA_(tnpA)_gene_complete_cds;_and_AphA1_(aphA1)_and_StrB_(strB)_genes_complete_cds_seq1_1	AFA52649	1e-156	100	217	217	QnrB19 partial [Escherichia coli]
nt_gi_300245035_gb_HM190157.1__Stenotrophomonas_maltophilia_quinolone_protection_protein_29_gene_complete_cds_seq1_1	ADJ94111	6e-157	100	216	216	quinolone protection protein 29 [Stenotrophomonas maltophilia]
nt_gi_305387432_gb_HM439641.1__Citrobacter_braakii_strain_S08-IJ52_plasmid_pS08-IJ52_QnrB27_(qnrB27)_gene_complete_cds_seq1_1	WP_032494874	5e-154	100	214	214	quinolone resistance pentapeptide repeat protein QnrB27 [Citrobacter braakii]
nt_gi_305387434_gb_HM439642.1__Citrobacter_braakii_strain_S08-KM17_plasmid_pS08-KM17_QnrB27_(qnrB27)_gene_complete_cds_seq1_1	WP_032494874	5e-154	100	214	214	quinolone resistance pentapeptide repeat protein QnrB27 [Citrobacter braakii]
nt_gi_305387436_gb_HM439643.1__Citrobacter_freundii_strain_S08-IJ77_plasmid_pS08-IJ77_QnrB28_(qnrB28)_gene_complete_cds_seq1_1	WP_032494875	2e-154	100	214	214	quinolone resistance pentapeptide repeat protein QnrB28 [Citrobacter freundii]
nt_gi_227439949_gb_FJ769283.1__Citrobacter_freundii_strain_V1_plasmid_pCFV1_QnrB10_(qnrB10)_gene_complete_cds	WP_032491778	3e-154	100	214	214	quinolone resistance pentapeptide repeat protein QnrB10 [Citrobacter freundii]
nt_gi_305387440_gb_HM439645.1__Citrobacter_freundii_strain_S08-US33_plasmid_pS08-US33_QnrB10_(qnrB10)_gene_complete_cds_seq1_1	WP_032491778	3e-154	100	214	214	quinolone resistance pentapeptide repeat protein QnrB10 [Citrobacter freundii]
nt_gi_305387442_gb_HM439646.1__Citrobacter_braakii_strain_S08-GS100_plasmid_pS08-GS100_QnrB10_(qnrB10)_gene_complete_cds_seq1_1	WP_032491778	3e-154	100	214	214	quinolone resistance pentapeptide repeat protein QnrB10 [Citrobacter freundii]
nt_gi_305387444_gb_HM439647.1__Citrobacter_braakii_strain_S08-YN93_plasmid_pS08-YN93_QnrB10_(qnrB10)_gene_complete_cds_seq1_1	WP_032491778	3e-154	100	214	214	quinolone resistance pentapeptide repeat protein QnrB10 [Citrobacter freundii]
nt_gi_305387446_gb_HM439648.1__Citrobacter_braakii_strain_S08-GS60_plasmid_pS08-GS60_QnrB27_(qnrB27)_pseudogene_complete_sequence_seq1_1	WP_032494874	1e-149	100	208	208	quinolone resistance pentapeptide repeat protein QnrB27 [Citrobacter braakii]
nt_gi_305387447_gb_HM439649.1__Citrobacter_freundii_strain_S08-GS18_plasmid_pS08-GS18_QnrB29_(qnrB29)_gene_complete_cds	WP_032494876	9e-157	100	217	217	quinolone resistance pentapeptide repeat protein QnrB29 [Citrobacter freundii]
nt_gi_305387449_gb_HM439650.1__Citrobacter_braakii_strain_S08-GS31_plasmid_pS08-GS31_QnrB30_(qnrB30)_gene_complete_cds_seq1_1	WP_032494877	2e-156	100	217	217	quinolone resistance pentapeptide repeat protein QnrB30 [Citrobacter braakii]
nt_gi_306526293_gb_CP002038.1__Dickeya_dadantii_3937_complete_genome_seq1_4	ADM96583	7e-156	99.54	216	217	Uncharacterized low-complexity protein [Dickeya dadantii 3937]
nt_gi_307827418_gb_HQ172108.1__Citrobacter_freundii_strain_RSPMQR-237-09_plasmid_QnrB25_(qnrB25)_gene_complete_cds_seq1_1	WP_032495024	1e-153	100	214	214	quinolone resistance pentapeptide repeat protein QnrB25 [Citrobacter freundii]
nt_gi_308123708_gb_HQ214119.1__Salmonella_enterica_subsp._enterica_strain_382/03_plasmid_IncN_QNRS1_(qnrS1)_gene_partial_cds_seq1_2	ADO14691	6e-145	100	201	201	QNRS1 [Salmonella enterica subsp. enterica]
nt_gi_309256226_gb_HM011060.1__Synthetic_construct_plasmid_pMG252-1_clone_QnrA1-C26S_mutant_QnrA1_(qnrA1)_gene_complete_cds_seq1_1	ADO60941	6e-156	100	217	217	mutant QnrA1 [synthetic construct]
nt_gi_309256228_gb_HM011061.1__Synthetic_construct_plasmid_pMG252-1_clone_QnrA1-C31S_mutant_QnrA1_(qnrA1)_gene_complete_cds_seq1_1	ADO60942	6e-156	100	217	217	mutant QnrA1 [synthetic construct]
nt_gi_309256230_gb_HM011062.1__Synthetic_construct_plasmid_pMG252-1_clone_QnrA1-C36S_mutant_QnrA1_(qnrA1)_gene_complete_cds_seq1_1	ADO60943	6e-156	100	217	217	mutant QnrA1 [synthetic construct]
nt_gi_309256232_gb_HM011063.1__Synthetic_construct_plasmid_pMG252-1_clone_QnrA1-C46S_mutant_QnrA1_(qnrA1)_gene_complete_cds_seq1_1	ADO60944	6e-156	100	217	217	mutant QnrA1 [synthetic construct]
nt_gi_309256234_gb_HM011064.1__Synthetic_construct_plasmid_pMG252-1_clone_QnrA1-C57S_mutant_QnrA1_(qnrA1)_gene_complete_cds_seq1_1	ADO60945	6e-156	100	217	217	mutant QnrA1 [synthetic construct]
nt_gi_309256236_gb_HM011065.1__Synthetic_construct_plasmid_pMG252-1_clone_QnrA1-C72S_mutant_QnrA1_(qnrA1)_gene_complete_cds_seq1_1	ADO60946	6e-156	100	217	217	mutant QnrA1 [synthetic construct]
nt_gi_309256238_gb_HM011066.1__Synthetic_construct_plasmid_pMG252-1_clone_QnrA1-C84S_mutant_QnrA1_(qnrA1)_gene_complete_cds_seq1_1	ADO60947	6e-156	100	217	217	mutant QnrA1 [synthetic construct]
nt_gi_309256240_gb_HM011067.1__Synthetic_construct_plasmid_pMG252-1_clone_QnrA1-C92S_mutant_QnrA1_(qnrA1)_gene_complete_cds_seq1_1	ADO60948	6e-156	100	217	217	mutant QnrA1 [synthetic construct]
nt_gi_309256242_gb_HM011068.1__Synthetic_construct_plasmid_pMG252-1_clone_QnrA1-C115S_mutant_QnrA1_(qnrA1)_gene_complete_cds_seq1_1	ADO60949	6e-156	100	217	217	mutant QnrA1 [synthetic construct]
nt_gi_309256244_gb_HM011069.1__Synthetic_construct_plasmid_pMG252-1_clone_QnrA1-C122S_mutant_QnrA1_(qnrA1)_gene_complete_cds_seq1_1	ADO60950	6e-156	100	217	217	mutant QnrA1 [synthetic construct]
nt_gi_309256246_gb_HM011070.1__Synthetic_construct_plasmid_pMG252-1_clone_QnrA1-C133S_mutant_QnrA1_(qnrA1)_gene_complete_cds_seq1_1	ADO60951	6e-156	100	217	217	mutant QnrA1 [synthetic construct]
nt_gi_309256248_gb_HM011071.1__Synthetic_construct_plasmid_pMG252-1_clone_QnrA1-C137S_mutant_QnrA1_(qnrA1)_gene_complete_cds_seq1_1	ADO60952	6e-156	100	217	217	mutant QnrA1 [synthetic construct]
nt_gi_309256250_gb_HM011072.1__Synthetic_construct_plasmid_pMG252-1_clone_QnrA1-C168S_mutant_QnrA1_(qnrA1)_gene_complete_cds_seq1_1	ADO60953	6e-156	100	217	217	mutant QnrA1 [synthetic construct]
nt_gi_309256252_gb_HM011073.1__Synthetic_construct_plasmid_pMG252-1_clone_QnrA1-C177S_mutant_QnrA1_(qnrA1)_gene_complete_cds_seq1_1	ADO60954	6e-156	100	217	217	mutant QnrA1 [synthetic construct]
nt_gi_309256254_gb_HM011074.1__Synthetic_construct_plasmid_pMG252-1_clone_QnrA1-C200S_mutant_QnrA1_(qnrA1)_gene_complete_cds_seq1_1	ADO60955	6e-156	100	217	217	mutant QnrA1 [synthetic construct]
nt_gi_309256256_gb_HM011075.1__Synthetic_construct_plasmid_pMG252-1_clone_QnrA1-D2-10aa_mutant_QnrA1_(qnrA1)_gene_complete_cds_seq1_1	ADO60956	6e-149	100	208	208	mutant QnrA1 [synthetic construct]
nt_gi_309256260_gb_HM011077.1__Synthetic_construct_plasmid_pMG252-1_clone_QnrA1-D41-56aa_mutant_QnrA1_(qnrA1)_gene_complete_cds_seq1_1	ADO60958	6e-144	100	201	201	mutant QnrA1 [synthetic construct]
nt_gi_309256262_gb_HM011078.1__Synthetic_construct_plasmid_pMG252-1_clone_QnrA1-D51-56aa_mutant_QnrA1_(qnrA1)_gene_complete_cds_seq1_1	ADO60959	3e-151	100	211	211	mutant QnrA1 [synthetic construct]
nt_gi_309256266_gb_HM011080.1__Synthetic_construct_plasmid_pMG252-1_clone_QnrA1-D188V_mutant_QnrA1_(qnrA1)_gene_complete_cds_seq1_1	ADO60961	5e-156	100	217	217	mutant QnrA1 [synthetic construct]
nt_gi_309256268_gb_HM011081.1__Synthetic_construct_plasmid_pMG252-1_clone_QnrA1-D207-218aa_mutant_QnrA1_(qnrA1)_gene_complete_cds_seq1_1	WP_012579084	6e-146	100	205	205	MULTISPECIES: quinolone resistance pentapeptide repeat protein QnrA1 [Gammaproteobacteria]
nt_gi_309256270_gb_HM011082.1__Synthetic_construct_plasmid_pMG252-1_clone_QnrA1-E50A_mutant_QnrA1_(qnrA1)_gene_complete_cds_seq1_1	ADO60963	5e-156	100	217	217	mutant QnrA1 [synthetic construct]
nt_gi_309256272_gb_HM011083.1__Synthetic_construct_plasmid_pMG252-1_clone_QnrA1-E50G_mutant_QnrA1_(qnrA1)_gene_complete_cds_seq1_1	ADO60964	9e-156	100	217	217	mutant QnrA1 [synthetic construct]
nt_gi_309256274_gb_HM011084.1__Synthetic_construct_plasmid_pMG252-1_clone_QnrA1-E55A_mutant_QnrA1_(qnrA1)_gene_complete_cds_seq1_1	ADO60965	5e-156	100	217	217	mutant QnrA1 [synthetic construct]
nt_gi_309256276_gb_HM011085.1__Synthetic_construct_plasmid_pMG252-1_clone_QnrA1-E55G_mutant_QnrA1_(qnrA1)_gene_complete_cds_seq1_1	ADO60966	9e-156	100	217	217	mutant QnrA1 [synthetic construct]
nt_gi_309256278_gb_HM011086.1__Synthetic_construct_plasmid_pMG252-1_clone_QnrA1-F13S_mutant_QnrA1_(qnrA1)_gene_complete_cds_seq1_1	ADO60967	8e-156	100	217	217	mutant QnrA1 [synthetic construct]
nt_gi_309256280_gb_HM011087.1__Synthetic_construct_plasmid_pMG252-1_clone_QnrA1-L38F_mutant_QnrA1_(qnrA1)_gene_complete_cds_seq1_1	ADO60968	7e-156	100	217	217	mutant QnrA1 [synthetic construct]
nt_gi_309256282_gb_HM011088.1__Synthetic_construct_plasmid_pMG252-1_clone_QnrA1-L38P_mutant_QnrA1_(qnrA1)_gene_complete_cds_seq1_1	ADO60969	1e-156	100	217	217	mutant QnrA1 [synthetic construct]
nt_gi_309256284_gb_HM011089.1__Synthetic_construct_plasmid_pHS12_clone_QnrC-A97Y_mutant_QnrC_(qnrC)_gene_complete_cds_seq1_1	ADO60970	2e-157	99.54	216	217	mutant QnrC [synthetic construct]
nt_gi_309256286_gb_HM011090.1__Synthetic_construct_plasmid_pHS12_clone_QnrC-C72Y_mutant_QnrC_(qnrC)_gene_complete_cds_seq1_1	ADO60971	9e-158	99.54	216	217	mutant QnrC [synthetic construct]
nt_gi_309256288_gb_HM011091.1__Synthetic_construct_plasmid_pHS12_clone_QnrC-C84S_mutant_QnrC_(qnrC)_gene_complete_cds_seq1_1	ADO60972	2e-157	99.54	216	217	mutant QnrC [synthetic construct]
nt_gi_309256290_gb_HM011092.1__Synthetic_construct_plasmid_pHS12_clone_QnrC-D11-20aa_mutant_QnrC_(qnrC)_gene_complete_cds_seq1_1	ADO60973	4e-150	99.52	206	207	mutant QnrC [synthetic construct]
nt_gi_309256292_gb_HM011093.1__Synthetic_construct_plasmid_pHS12_clone_QnrC-D49-55aa_mutant_QnrC_(qnrC)_gene_complete_cds_seq1_1	ADO60974	3e-152	99.52	209	210	mutant QnrC [synthetic construct]
nt_gi_309256296_gb_HM011095.1__Synthetic_construct_plasmid_pHS12_clone_QnrC-D137-156aa_mutant_QnrC_(qnrC)_gene_complete_cds_seq1_1	WP_032492368	2e-157	99.54	216	217	QnrC family quinolone resistance pentapeptide repeat protein [Proteus mirabilis]
nt_gi_309256298_gb_HM011096.1__Synthetic_construct_plasmid_pHS12_clone_QnrC-D216-218aa_mutant_QnrC_(qnrC)_gene_complete_cds_seq1_1	ADO60977	7e-157	99.54	216	217	mutant QnrC [synthetic construct]
nt_gi_309256300_gb_HM011097.1__Synthetic_construct_plasmid_pHS12_clone_QnrC-I216T_mutant_QnrC_(qnrC)_gene_complete_cds_seq1_1	ADO60978	1e-157	99.54	216	217	mutant QnrC [synthetic construct]
nt_gi_309256302_gb_HM011098.1__Synthetic_construct_plasmid_pHS12_clone_QnrC-L38A_mutant_QnrC_(qnrC)_gene_complete_cds_seq1_1	ADO60979	1e-157	99.54	216	217	mutant QnrC [synthetic construct]
nt_gi_309256304_gb_HM011099.1__Synthetic_construct_plasmid_pHS12_clone_QnrC-L38R_mutant_QnrC_(qnrC)_gene_complete_cds_seq1_1	ADO60980	9e-158	99.54	216	217	mutant QnrC [synthetic construct]
nt_gi_309256306_gb_HM011100.1__Synthetic_construct_plasmid_pHS12_clone_QnrC-M44T_mutant_QnrC_(qnrC)_gene_complete_cds_seq1_1	ADO60981	2e-157	99.54	216	217	mutant QnrC [synthetic construct]
nt_gi_309256308_gb_HM011101.1__Synthetic_construct_plasmid_pHS12_clone_QnrC-S116P_mutant_QnrC_(qnrC)_gene_complete_cds_seq1_1	ADO60982	5e-158	99.54	216	217	mutant QnrC [synthetic construct]
nt_gi_309256310_gb_HM011102.1__Synthetic_construct_plasmid_pHS12_clone_QnrC-S153P_mutant_QnrC_(qnrC)_gene_complete_cds_seq1_1	ADO60983	5e-158	99.54	216	217	mutant QnrC [synthetic construct]
nt_gi_315181343_gb_CP002378.1__Vibrio_furnissii_NCTC_11218_chromosome_2_complete_sequence_seq1_4	WP_038151811	4e-158	100	217	217	quninolone resistance protein Qnr [Vibrio furnissii]
nt_gi_315507134_gb_HQ449669.1__Shewanella_algae_QnrA2_(qnrA2)_gene_complete_cds_seq1_1	WP_039034975	2e-155	100	217	217	quinolone resistance pentapeptide repeat protein QnrA2 [Shewanella sp. ECSMB14102]
nt_gi_319933139_gb_CP002470.1__Vibrio_vulnificus_MO6-24/O_chromosome_II_complete_sequence_seq1_1	WP_015728350	6e-159	100	217	217	hypothetical protein [Vibrio vulnificus]
nt_gi_319999540_gb_AE016796.2__Vibrio_vulnificus_CMCP6_chromosome_II_complete_sequence_seq1_1	WP_011081883	1e-158	100	217	217	hypothetical protein [Vibrio vulnificus]
nt_gi_321165934_gb_CP002505.1__Rahnella_sp._Y9602_complete_genome_seq1_4	AFE56410	3e-157	100	216	216	hypothetical protein Q7S_00715 [Rahnella aquatilis HX2]
nt_gi_322518462_gb_HQ184955.1__Enterobacter_cloacae_strain_YMC01/10/R768_class_1_integron_partial_sequence_seq1_1	WP_012579084	5e-156	100	217	217	MULTISPECIES: quinolone resistance pentapeptide repeat protein QnrA1 [Gammaproteobacteria]
nt_gi_323669637_emb_FN669609.1__Salmonella_bongori_integrative_and_conjugative_element_ICESb2_region_strain_2022/77_seq1_1	CBJ94837	5e-156	100	214	214	putative fluoroquinolone resistance protein [Salmonella bongori]
nt_gi_323710467_gb_HQ418999.2__Klebsiella_pneumoniae_strain_3606_plasmid_p072581_QnrB31_(qnrB)_gene_complete_cds_seq1_1	WP_032495048	2e-156	100	217	217	quinolone resistance pentapeptide repeat protein QnrB31 [Klebsiella pneumoniae]
nt_gi_323710468_gb_HQ704413.2__Klebsiella_pneumoniae_plasmid_pKp4047_QnrB53_(qnrB53)_gene_complete_cds_seq1_1	WP_032495099	2e-156	100	217	217	quinolone resistance pentapeptide repeat protein QnrB46 [Klebsiella pneumoniae]
nt_gi_312261321_gb_GU943791.1__Klebsiella_pneumoniae_plasmid_pNMDHA_InNMDHA_integron_partial_sequence_seq1_4	WP_004193258	8e-155	100	215	215	MULTISPECIES: quinolone resistance pentapeptide repeat protein QnrB4 [Enterobacteriaceae]
nt_gi_324309927_gb_HQ675013.1__Klebsiella_pneumoniae_strain_2009_MGRP13_plasmid_pKNMGR13_quinolone_resistance_protein_QnrA1_(qnrA1)_gene_partial_cds_seq1_1	ADO60956	8e-143	100	201	201	mutant QnrA1 [synthetic construct]
nt_gi_325947596_gb_GQ438249.2__Klebsiella_pneumoniae_strain_C1496_insertion_sequence_IS26_transposase_(tnpA)_gene_partial_cds;_insertion_sequence_ISEcl2_partial_sequence;_quinolone_resistance_protein_(qnrS1)_and_hypothetical_protein_genes_complete_cds;_and_hypothetical_protein_gene_partial_cds_seq1_1	WP_001516695	6e-160	100	217	217	MULTISPECIES: quinolone resistance pentapeptide repeat protein QnrS1 [Gammaproteobacteria]
nt_gi_325668308_gb_HQ259608.1__Stenotrophomonas_maltophilia_strain_KJ_TcrA_(tcrA)_QnrR_(qnrR)_and_Qnr_(qnr)_genes_complete_cds_seq1_1	BAG72120	2e-157	100	216	216	SmQnr6 [Stenotrophomonas maltophilia]
nt_gi_326579953_gb_HQ917003.1__Uncultured_Shigella_sp._plasmid_clone_S69_QnrB4_(qnrB4)_gene_complete_cds_seq1_4	WP_004193258	6e-154	100	214	214	MULTISPECIES: quinolone resistance pentapeptide repeat protein QnrB4 [Enterobacteriaceae]
nt_gi_327412797_emb_FN298494.1__Salmonella_bongori_integrative_and_conjugative_element_ICESb1_region_strain_CEIM46082_seq1_1	CAX67901	1e-155	100	214	214	putative quinolone resistance protein [Salmonella bongori]
nt_gi_328802836_gb_CP002607.1__Aeromonas_veronii_B565_complete_genome_seq1_1	WP_005355405	9e-153	100	216	216	hypothetical protein [Aeromonas veronii]
nt_gi_328686430_gb_HQ315851.1__Stenotrophomonas_maltophilia_strain_gzch770_fluoroquinolone_resistance_protein_gene_complete_cds_seq1_1	AEB34827	2e-157	100	216	216	fluoroquinolone resistance protein [Stenotrophomonas maltophilia]
nt_gi_333471455_gb_CP002773.1__Serratia_plymuthica_AS9_complete_genome_seq1_1	WP_013812554	2e-153	100	214	214	MULTISPECIES: quninolone resistance protein Qnr [Serratia]
nt_gi_333488955_gb_CP002774.1__Serratia_sp._AS12_complete_genome_seq1_1	WP_013812554	2e-153	100	214	214	MULTISPECIES: quninolone resistance protein Qnr [Serratia]
nt_gi_333108572_gb_HQ534067.1__Stenotrophomonas_maltophilia_strain_Smb02_quinolone_protection_protein_(qnr30)_gene_complete_cds_seq1_1	AEF15870	2e-157	100	216	216	quinolone protection protein [Stenotrophomonas maltophilia]
nt_gi_333108574_gb_HQ534068.1__Stenotrophomonas_maltophilia_strain_Smb11_quinolone_protection_protein_(qnr31)_gene_complete_cds_seq1_1	AEF15871	4e-158	100	217	217	quinolone protection protein [Stenotrophomonas maltophilia]
nt_gi_333959052_gb_CP002775.1__Serratia_sp._AS13_complete_genome_seq1_1	WP_013812554	2e-153	100	214	214	MULTISPECIES: quninolone resistance protein Qnr [Serratia]
nt_gi_333973923_gb_HQ711554.1__Stenotrophomonas_maltophilia_strain_14_Qnr_gene_partial_cds_seq1_1	AEG42211	1e-149	100	209	209	Qnr [Stenotrophomonas maltophilia]
nt_gi_334261895_gb_HQ631376.1__Aeromonas_hydrophila_strain_SNUFPC-A5_plasmid_pAQ2-2_quinolone_resistance_protein_gene_complete_cds_seq1_1	WP_014343560	1e-159	100	217	217	quinolone resistance pentapeptide repeat protein QnrS6 [Aeromonas hydrophila]
nt_gi_334261897_gb_HQ631377.1__Aeromonas_sobria_strain_SNUFPC-A4_plasmid_pAQ1-1_fluoroquinolone_resistance_protein_gene_complete_cds_seq1_1	WP_032495094	8e-160	100	217	217	quinolone resistance pentapeptide repeat protein QnrS5 [Aeromonas sobria]
nt_gi_334691807_gb_JF773336.1__Escherichia_coli_isolate_C389_quinolone_resistance_protein_(qnrS1)_gene_partial_cds_seq1_1	WP_050339696	8e-148	100	204	204	fluoroquinolone resistance protein partial [Klebsiella pneumoniae]
nt_gi_334691795_gb_JF773330.1__Escherichia_coli_isolate_C263_quinolone_resistance_protein_(qnrS1)_gene_partial_cds_seq1_1	WP_001516695	2e-149	100	206	206	MULTISPECIES: quinolone resistance pentapeptide repeat protein QnrS1 [Gammaproteobacteria]
nt_gi_334691785_gb_JF773325.1__Escherichia_coli_isolate_C189_quinolone_resistance_protein_(qnrS1)_gene_partial_cds_seq1_1	WP_001516695	2e-149	100	206	206	MULTISPECIES: quinolone resistance pentapeptide repeat protein QnrS1 [Gammaproteobacteria]
nt_gi_334691799_gb_JF773332.1__Escherichia_coli_isolate_C315_quinolone_resistance_protein_(qnrS1)_gene_partial_cds_seq1_1	WP_001516695	6e-145	100	199	199	MULTISPECIES: quinolone resistance pentapeptide repeat protein QnrS1 [Gammaproteobacteria]
nt_gi_334691775_gb_JF773320.1__Escherichia_coli_isolate_C056_quinolone_resistance_protein_(qnrS1)_gene_partial_cds_seq1_1	WP_001516695	2e-149	100	206	206	MULTISPECIES: quinolone resistance pentapeptide repeat protein QnrS1 [Gammaproteobacteria]
nt_gi_334691793_gb_JF773329.1__Escherichia_coli_isolate_C261_quinolone_resistance_protein_(qnrS1)_gene_partial_cds_seq1_1	WP_001516695	6e-145	100	199	199	MULTISPECIES: quinolone resistance pentapeptide repeat protein QnrS1 [Gammaproteobacteria]
nt_gi_334691801_gb_JF773333.1__Escherichia_coli_isolate_C359_quinolone_resistance_protein_(qnrS1)_gene_partial_cds_seq1_1	AEG80525	3e-156	100	213	213	quinolone resistance protein partial [Escherichia coli]
nt_gi_334691759_gb_JF773312.1__Escherichia_coli_isolate_C012_quinolone_resistance_protein_(qnrS1)_gene_partial_cds_seq1_1	WP_050339696	8e-148	100	204	204	fluoroquinolone resistance protein partial [Klebsiella pneumoniae]
nt_gi_334691815_gb_JF773340.1__Escherichia_coli_isolate_U033_quinolone_resistance_protein_(qnrS1)_gene_partial_cds_seq1_1	AEU11363	2e-152	100	209	209	fluoroquinolone resistance protein [Klebsiella pneumoniae]
nt_gi_334691829_gb_JF773347.1__Escherichia_coli_isolate_C705_quinolone_resistance_protein_(qnrS2)_gene_partial_cds_seq1_1	WP_012537714	9e-145	100	201	201	MULTISPECIES: quinolone resistance pentapeptide repeat protein QnrS2 [Gammaproteobacteria]
nt_gi_298104555_gb_GQ891753.1__Proteus_mirabilis_strain_2_class_I_integron_complete_sequence_seq1_1	WP_012579084	5e-156	100	217	217	MULTISPECIES: quinolone resistance pentapeptide repeat protein QnrA1 [Gammaproteobacteria]
nt_gi_339021679_gb_JF969163.1__Vibrio_fluvialis_strain_NICED61_plasmid_Arr_(arr)_gene_arr-3_allele_quaternary_ammonium_compound-resistance_protein_(qacEdeltal)_gene_dihydropteroate_synthase_(sul)_gene_sul-1_allele_putative_recombinase_gene_Qnr_(qnr)_gene_qnr-A1_allele_and_AmpR_(ampR)_gene_complete_cds;_insertion_sequence_IS6100_complete_sequence;_EcoRII_(ecoRII)_gene_partial_cds;_and_unknown_gene…	WP_012579084	5e-156	100	217	217	MULTISPECIES: quinolone resistance pentapeptide repeat protein QnrA1 [Gammaproteobacteria]
nt_gi_339267826_gb_HQ700359.1__Escherichia_coli_strain_37Tc_plasmid_pEC37Tc_partial_sequence_seq1_4	WP_004193258	8e-155	100	215	215	MULTISPECIES: quinolone resistance pentapeptide repeat protein QnrB4 [Enterobacteriaceae]
nt_gi_340562072_gb_HQ874463.1__Stenotrophomonas_maltophilia_strain_ZJ227_Smqnr28_gene_complete_cds_seq1_1	AEK64510	6e-158	100	217	217	Smqnr28 [Stenotrophomonas maltophilia]
nt_gi_340562074_gb_HQ874464.1__Stenotrophomonas_maltophilia_strain_ZJ158_Smqnr29_gene_complete_cds_seq1_1	AEK64511	1e-156	100	215	215	Smqnr29 [Stenotrophomonas maltophilia]
nt_gi_341868874_gb_HQ896258.1__Stenotrophomonas_maltophilia_Smqnr_variant_30_gene_complete_cds_seq1_1	AEK98561	4e-158	100	217	217	Smqnr variant 30 [Stenotrophomonas maltophilia]
nt_gi_341868876_gb_HQ896259.1__Stenotrophomonas_maltophilia_Smqnr_variant_31_gene_complete_cds_seq1_1	ACG60505	3e-157	100	216	216	Qnr [Stenotrophomonas maltophilia]
nt_gi_341868878_gb_HQ896260.1__Stenotrophomonas_maltophilia_Smqnr_variant_32_gene_complete_cds_seq1_1	AEK98563	7e-158	100	216	216	Smqnr variant 32 [Stenotrophomonas maltophilia]
nt_gi_341868882_gb_HQ896262.1__Stenotrophomonas_maltophilia_Smqnr_variant_34_gene_complete_cds_seq1_1	AEK98565	7e-158	100	216	216	Smqnr variant 34 [Stenotrophomonas maltophilia]
nt_gi_341868884_gb_HQ896263.1__Stenotrophomonas_maltophilia_Smqnr_variant_35_gene_complete_cds_seq1_1	AEK98566	2e-157	100	216	216	Smqnr variant 35 [Stenotrophomonas maltophilia]
nt_gi_341868886_gb_HQ896264.1__Stenotrophomonas_maltophilia_Smqnr_variant_36_gene_complete_cds_seq1_1	AEK98567	3e-157	100	216	216	Smqnr variant 36 [Stenotrophomonas maltophilia]
nt_gi_341868888_gb_HQ896265.1__Stenotrophomonas_maltophilia_Smqnr_variant_37_gene_complete_cds_seq1_1	AEK98568	3e-157	100	216	216	Smqnr variant 37 [Stenotrophomonas maltophilia]
nt_gi_341868890_gb_HQ896266.1__Stenotrophomonas_maltophilia_Smqnr_variant_38_gene_complete_cds_seq1_1	AEK98569	2e-157	100	216	216	Smqnr variant 38 [Stenotrophomonas maltophilia]
nt_gi_341868892_gb_HQ896267.1__Stenotrophomonas_maltophilia_Smqnr_variant_39_gene_complete_cds_seq1_1	AEK98570	1e-156	100	215	215	Smqnr variant 39 [Stenotrophomonas maltophilia]
nt_gi_341868894_gb_HQ896268.1__Stenotrophomonas_maltophilia_Smqnr_variant_40_gene_complete_cds_seq1_1	AEK98571	2e-157	100	216	216	Smqnr variant 40 [Stenotrophomonas maltophilia]
nt_gi_341868896_gb_HQ896269.1__Stenotrophomonas_maltophilia_Smqnr_variant_41_gene_complete_cds_seq1_1	AEK98572	3e-157	100	215	215	Smqnr variant 41 [Stenotrophomonas maltophilia]
nt_gi_341868898_gb_HQ896270.1__Stenotrophomonas_maltophilia_Smqnr_variant_42_gene_complete_cds_seq1_1	AEK98573	7e-159	100	217	217	Smqnr variant 42 [Stenotrophomonas maltophilia]
nt_gi_341868900_gb_HQ896271.1__Stenotrophomonas_maltophilia_Smqnr_variant_43_gene_complete_cds_seq1_1	AEK98574	1e-158	100	217	217	Smqnr variant 43 [Stenotrophomonas maltophilia]
nt_gi_341868902_gb_HQ896272.1__Stenotrophomonas_maltophilia_Smqnr_variant_44_gene_complete_cds_seq1_1	AEK98575	1e-158	100	217	217	Smqnr variant 44 [Stenotrophomonas maltophilia]
nt_gi_341868904_gb_HQ896273.1__Stenotrophomonas_maltophilia_Smqnr_variant_45_gene_complete_cds_seq1_1	AEK98576	2e-157	100	216	216	Smqnr variant 45 [Stenotrophomonas maltophilia]
nt_gi_341868906_gb_HQ896274.1__Stenotrophomonas_maltophilia_Smqnr_variant_46_gene_complete_cds_seq1_1	AEK98577	1e-156	100	215	215	Smqnr variant 46 [Stenotrophomonas maltophilia]
nt_gi_341868908_gb_HQ896275.1__Stenotrophomonas_maltophilia_Smqnr_variant_47_gene_complete_cds_seq1_1	AEK98578	3e-157	100	216	216	Smqnr variant 47 [Stenotrophomonas maltophilia]
nt_gi_341873880_gb_JN173051.1__Citrobacter_freundii_strain_F24465_quinolone_resistance_protein_QnrB17_(qnrB17)_gene_complete_cds_seq1_1	KLV61951	1e-156	100	217	217	hypothetical protein SK35_04772 [Citrobacter sp. MGH105]
nt_gi_341873882_gb_JN173052.1__Citrobacter_braakii_strain_W48459_quinolone_resistance_protein_QnrB27_(qnrB27)_gene_complete_cds_seq1_1	WP_032494874	3e-154	100	214	214	quinolone resistance pentapeptide repeat protein QnrB27 [Citrobacter braakii]
nt_gi_341873886_gb_JN173054.1__Citrobacter_freundii_strain_T6349_quinolone_resistance_protein_QnrB32_(qnrB32)_gene_complete_cds_seq1_1	ABV66095	4e-156	99.54	216	217	QnrB10 [Citrobacter freundii]
nt_gi_341873888_gb_JN173055.1__Citrobacter_braakii_strain_W985_quinolone_resistance_protein_QnrB33_(qnrB33)_gene_complete_cds_seq1_1	AEL00451	4e-154	100	214	214	quinolone resistance protein QnrB33 [Citrobacter braakii]
nt_gi_341873890_gb_JN173056.1__Citrobacter_werkmanii_strain_M51653_quinolone_resistance_protein_QnrB34_(qnrB34)_gene_complete_cds_seq1_1	AEL00452	3e-154	100	215	215	quinolone resistance protein QnrB34 [Citrobacter werkmanii]
nt_gi_341873892_gb_JN173057.1__Citrobacter_freundii_strain_F2503_PspB_(pspB)_PspA_(pspA)_PspF_(pspF)_quinolone_resistance_protein_QnrB35_(qnrB35)_and_SapA_(sapA)_genes_complete_cds_seq1_1	AEL00456	1e-153	100	214	214	quinolone resistance protein QnrB35 [Citrobacter freundii]
nt_gi_341873898_gb_JN173058.1__Citrobacter_freundii_strain_M1498_quinolone_resistance_protein_QnrB36_(qnrB36)_gene_complete_cds_seq1_1	WP_032491778	7e-156	99.54	216	216	quinolone resistance pentapeptide repeat protein QnrB10 [Citrobacter freundii]
nt_gi_341873930_gb_JN173059.1__Citrobacter_freundii_strain_M11175_quinolone_resistance_protein_QnrB37_(qnrB37)_gene_complete_cds_seq1_1	GAL43875	1e-153	99.53	214	214	hypothetical protein CIWKM_05_00630 [Citrobacter werkmanii NBRC 105721]
nt_gi_342674042_gb_JN166689.1__Citrobacter_braakii_strain_S08-KM99_plasmid_pS08-KM99_QnrB40_(qnrB40)_gene_partial_cds_seq1_1	AEL31271	2e-156	100	217	217	QnrB40 partial [Citrobacter braakii]
nt_gi_342674044_gb_JN166690.1__Citrobacter_freundii_strain_S08-US18_plasmid_pS08-US18_QnrB41_(qnrB41)_gene_partial_cds_seq1_1	AEL31272	2e-156	100	217	217	QnrB41 partial [Citrobacter freundii]
nt_gi_343776783_gb_CP002986.1__Stenotrophomonas_maltophilia_JV3_complete_genome_seq1_1	WP_014036204	7e-157	100	215	215	hypothetical protein [Stenotrophomonas maltophilia]
nt_gi_343794502_gb_JN408080.1__Vibrio_fluvialis_strain_BD146_qnrVC-like_protein_gene_complete_cds	WP_000361705	3e-156	100	217	217	MULTISPECIES: quinolone resistance pentapeptide repeat protein QnrVC5 [Vibrio]
nt_gi_343796802_gb_JN193526.1__Klebsiella_pneumoniae_plasmid_pKP_STM21_QnrB1_(qnrB1)_gene_partial_cds_seq1_2	WP_032491667	3e-144	100	201	201	quinolone resistance pentapeptide repeat protein QnrB1 [Klebsiella pneumoniae]
nt_gi_343796804_gb_JN193527.1__Klebsiella_pneumoniae_plasmid_pKP_STM22_QnrB1_(qnrB1)_gene_partial_cds_seq1_1	WP_032491667	5e-145	100	202	202	quinolone resistance pentapeptide repeat protein QnrB1 [Klebsiella pneumoniae]
nt_gi_343796806_gb_JN193528.1__Klebsiella_pneumoniae_plasmid_pKP_STM23_QnrB1_(qnrB1)_gene_partial_cds_seq1_1	WP_032491667	3e-148	100	206	206	quinolone resistance pentapeptide repeat protein QnrB1 [Klebsiella pneumoniae]
nt_gi_346990525_gb_JN157839.1__Escherichia_coli_plasmid_pEC48-1_transposon_Tn3_transposase_(tnpA)_gene_partial_cds;_insertion_sequence_IS2-like_complete_sequence;_and_quinolone_resistance_protein_(qnrS1)_gene_complete_cds_seq1_1	WP_001516695	6e-160	100	217	217	MULTISPECIES: quinolone resistance pentapeptide repeat protein QnrS1 [Gammaproteobacteria]
nt_gi_347311572_gb_JF775514.1__Klebsiella_pneumoniae_strain_C2367_fluoroquinolone_acetylating_aminoglycoside-(6)-N-acetyltransferase_(aac(6')-Ib-cr)_rifampin_ADP-ribosyl_transferase_(arr3)_dihydrofolate_reductase_(dfrA27)_aminoglycoside-(3'')(9)-adenylyltransferase_(aadA16)_quaternary_ammonium_compound-resistance_protein_(qacEdelta1)_dihydropteroate_synthase_(sul1)_transposase_short_chain_dehydro…	WP_032492023	1e-156	100	217	217	MULTISPECIES: quinolone resistance pentapeptide repeat protein QnrB6 [Enterobacteriaceae]
nt_gi_347311587_gb_JF775515.1__Klebsiella_pneumoniae_strain_C2368_plasmid-mediated_quinolone_resistance_determinant_QnrB4_(qnrB4)_gene_partial_cds;_phage_shock_protein_F_(pspF)_phage_shock_protein_A_(pspA)_phage_shock_protein_B_(pspB)_phage_shock_protein_C_(pspC)_phage_shock_protein_D_(pspD)_DHA-1_AmpC_enzyme_(blaDHA-1)_AmpR_protein_(ampR)_dihydropteroate_synthase_(sul1)_and_hypothetical_proteins…	WP_004193258	5e-142	100	198	198	MULTISPECIES: quinolone resistance pentapeptide repeat protein QnrB4 [Enterobacteriaceae]
nt_gi_332000475_gb_HQ888851.1__Proteus_mirabilis_strain_VB1248_Salmonella_genomic_island_1_variant_SGI1-V_genomic_sequence_seq1_1	WP_012579084	5e-156	100	217	217	MULTISPECIES: quinolone resistance pentapeptide repeat protein QnrA1 [Gammaproteobacteria]
nt_gi_352289587_gb_JN631794.1__Escherichia_coli_plasmid_pDY24_insertion_sequence_ISCR1_putative_recombinase_gene_partial_cds;_QnrS1_(qnrS1)_gene_complete_cds;_putative_resolvase_pseudogene_partial_sequence;_insertion_sequence_IS26_transposase_A_(tnpA)_gene_complete_cds;_tetracycline-resistance_repressor_protein_(tetR)_tetracycline-resistance_protein_(tetA)_and_pecM-like_protein_(pecM)_genes_compl…	WP_001516695	6e-160	100	217	217	MULTISPECIES: quinolone resistance pentapeptide repeat protein QnrS1 [Gammaproteobacteria]
nt_gi_353441557_gb_JN680743.1__Klebsiella_pneumoniae_strain_STR423-09_QnrB42_(qnrB42)_gene_complete_cds_seq1_1	AEQ94272	1e-153	100	214	214	QnrB42 [Klebsiella pneumoniae]
nt_gi_353556145_gb_HQ834472.1__Providencia_rettgeri_plasmid_pDIJ09-518a_complete_sequence_seq1_1	WP_012634451	2e-152	100	214	214	MULTISPECIES: quinolone resistance pentapeptide repeat protein QnrD1 [Bacteria]
nt_gi_353556150_gb_HQ834473.1__Providencia_rettgeri_plasmid_pGHS09-09a_complete_sequence_seq1_1	WP_012634451	2e-152	100	214	214	MULTISPECIES: quinolone resistance pentapeptide repeat protein QnrD1 [Bacteria]
nt_gi_354508453_gb_JN173060.2__Citrobacter_freundii_strain_S50552_PspB_(pspB)_PspA_(pspA)_PspF_(pspF)_QnrB38_(qnrB38)_and_SapA_(sapA)_genes_complete_cds;_and_SapB_(sapB)_gene_partial_cds_seq1_1	WP_003020537	1e-153	100	214	214	MULTISPECIES: quinolone resistance pentapeptide repeat protein QnrB38 [Citrobacter]
nt_gi_356488496_gb_JN315966.1__Escherichia_coli_plasmid_pXD2_insertion_sequence_ISCR3_transposase_A_(tnpA)_gene_complete_cds;_16S_rRNA_methylase_RmtB_(rmtB)_and_beta-lactamase_TEM1_(blaTEM1)_genes_complete_cds;_transposon_Tn3_resolvase_(tnpR)_and_transposase_A_(tnpA)_genes_complete_cds;_and_QnrS1_(qnrS1)_gene_complete_cds_seq1_1	WP_001516695	6e-160	100	217	217	MULTISPECIES: quinolone resistance pentapeptide repeat protein QnrS1 [Gammaproteobacteria]
nt_gi_357595129_gb_JN183060.1__Proteus_mirabilis_strain_T80_plasmid_pT80_pentapeptide_repeat_protein_(qnrD)_and_hypothetical_protein_genes_complete_cds	WP_012634451	2e-152	100	214	214	MULTISPECIES: quinolone resistance pentapeptide repeat protein QnrD1 [Bacteria]
nt_gi_357595132_gb_JN183061.1__Morganella_morganii_strain_Vr831_plasmid_p831_pentapeptide_repeat_protein_(qnrD)_and_hypothetical_protein_genes_complete_cds_seq1_1	WP_012634451	2e-152	100	214	214	MULTISPECIES: quinolone resistance pentapeptide repeat protein QnrD1 [Bacteria]
nt_gi_358442113_gb_JN836269.1__Klebsiella_pneumoniae_strain_zjm01_fluoroquinolone_resistance_protein_(qnrS4)_gene_complete_cds_seq1_1	AEU11363	1e-159	100	217	217	fluoroquinolone resistance protein [Klebsiella pneumoniae]
nt_gi_363545218_gb_JN193567.1__Providencia_stuartii_strain_PsB/3_plasmid_IncA/C_class_I_integron_complete_sequence_seq1_1	WP_020442395	7e-156	100	217	217	MULTISPECIES: quinolone resistance pentapeptide repeat protein QnrA6 [Enterobacteriaceae]
nt_gi_363901988_gb_JN393220.1__Salmonella_enterica_subsp._enterica_serovar_Typhimurium_strain_484_plasmid_pQnrS1-cp17s_complete_sequence_seq1_1	WP_001516695	6e-160	100	217	217	MULTISPECIES: quinolone resistance pentapeptide repeat protein QnrS1 [Gammaproteobacteria]
nt_gi_365268513_gb_JN315883.1__Aeromonas_hydrophila_plasmid_pAHH04_complete_sequence_seq1_1	WP_012537714	2e-159	100	217	217	MULTISPECIES: quinolone resistance pentapeptide repeat protein QnrS2 [Gammaproteobacteria]
nt_gi_365268519_gb_JN315884.1__Aeromonas_sobria_plasmid_pAQ2-1_complete_sequence_seq1_1	WP_012537714	2e-159	100	217	217	MULTISPECIES: quinolone resistance pentapeptide repeat protein QnrS2 [Gammaproteobacteria]
nt_gi_365268524_gb_JN315885.1__Aeromonas_hydrophila_plasmid_pAQ2-2_complete_sequence_seq1_1	WP_014343560	1e-159	100	217	217	quinolone resistance pentapeptide repeat protein QnrS6 [Aeromonas hydrophila]
nt_gi_347979183_gb_JN384125.1__Shewanella_algae_strain_QC39_plasmid_quinolone_resistance_determinant_QnrA3_(qnrA3)_gene_complete_cds_seq1_1	WP_024266192	2e-155	100	217	217	MULTISPECIES: quinolone resistance pentapeptide repeat protein QnrA3 [Gammaproteobacteria]
nt_gi_347979185_gb_JN384126.1__Citrobacter_freundii_strain_Q15_plasmid_quinolone_resistance_determinant_QnrB9_(qnrB9)_gene_complete_cds_seq1_1	AHI38972	4e-154	100	214	214	QnrB10 [Klebsiella pneumoniae ATCC BAA-2146]
nt_gi_347979199_gb_JN384200.1__Klebsiella_pneumoniae_strain_Q13_plasmid_quinolone_resistance_determinant_QnrS1_(qnrS1)_gene_partial_cds_seq1_1	WP_001516695	8e-150	100	205	205	MULTISPECIES: quinolone resistance pentapeptide repeat protein QnrS1 [Gammaproteobacteria]
nt_gi_371586224_gb_CP003244.1__Rahnella_aquatilis_CIP_78.65_=_ATCC_33071_complete_genome_seq1_4	WP_014333431	3e-157	100	217	217	low-complexity protein [Rahnella aquatilis]
nt_gi_371721881_gb_JN566044.1__Escherichia_coli_strain_5509_plasmid_pZS50_complete_sequence_seq1_1	WP_012579084	5e-156	100	217	217	MULTISPECIES: quinolone resistance pentapeptide repeat protein QnrA1 [Gammaproteobacteria]
nt_gi_371721881_gb_JN566044.1__Escherichia_coli_strain_5509_plasmid_pZS50_complete_sequence_seq2_1	WP_012579084	5e-156	100	217	217	MULTISPECIES: quinolone resistance pentapeptide repeat protein QnrA1 [Gammaproteobacteria]
nt_gi_373809785_emb_HE652087.1__Salmonella_enterica_subsp._enterica_serovar_Typhimurium_HLR25_plasmid_pHLR25_complete_sequence_seq1_1	WP_001516695	6e-160	100	217	217	MULTISPECIES: quinolone resistance pentapeptide repeat protein QnrS1 [Gammaproteobacteria]
nt_gi_373947299_gb_EF219134.3__Klebsiella_pneumoniae_isolate_JIE137_plasmid_pJIE137_complete_sequence_seq1_4	BAG55487	4e-155	99.53	214	215	pentapeptide repeat protein [Escherichia coli]
nt_gi_374413489_gb_JN687470.1__Providencia_stuartii_plasmid_pMR0211_complete_sequence_seq1_4	WP_012579084	5e-156	100	217	217	MULTISPECIES: quinolone resistance pentapeptide repeat protein QnrA1 [Gammaproteobacteria]
nt_gi_375332206_gb_JQ349151.1__Escherichia_coli_strain_ECQ-60_QnrB43_(qnrB43)_gene_partial_cds_seq1_1	AFA52643	1e-156	100	217	217	QnrB43 partial [Escherichia coli]
nt_gi_375332208_gb_JQ349152.1__Escherichia_coli_strain_ECQ-59_QnrB45_(qnrB45)_gene_partial_cds_seq1_1	AFA52644	1e-156	100	217	217	QnrB45 partial [Escherichia coli]
nt_gi_375332210_gb_JQ349153.1__Escherichia_coli_strain_ECQ-37_QnrB44_(qnrB44)_gene_partial_cds_seq1_1	AFA52645	1e-156	100	217	217	QnrB44 partial [Escherichia coli]
nt_gi_375332212_gb_JQ349154.1__Escherichia_coli_strain_ECQ-12_QnrB46_(qnrB46)_gene_partial_cds_seq1_1	AFA52646	9e-157	100	217	217	QnrB46 partial [Escherichia coli]
nt_gi_375332214_gb_JQ349155.1__Escherichia_coli_strain_ECQ-15_QnrB47_(qnrB47)_gene_partial_cds_seq1_1	AFA52647	1e-156	100	217	217	QnrB47 partial [Escherichia coli]
nt_gi_375332216_gb_JQ349156.1__Escherichia_coli_strain_ECQ-30_QnrB47_(qnrB47)_gene_partial_cds_seq1_1	AFA52647	1e-156	100	217	217	QnrB47 partial [Escherichia coli]
nt_gi_375332218_gb_JQ349157.1__Escherichia_coli_strain_ECQ-41_QnrB19_(qnrB19)_gene_partial_cds_seq1_1	AFA52649	1e-156	100	217	217	QnrB19 partial [Escherichia coli]
nt_gi_377823630_emb_HE616910.2__Aeromonas_sp._P2G1_plasmid_pP2G1_complete_sequence_seq1_4	WP_012537714	2e-159	100	217	217	MULTISPECIES: quinolone resistance pentapeptide repeat protein QnrS2 [Gammaproteobacteria]
nt_gi_378406451_gb_JN420336.1__Klebsiella_pneumoniae_plasmid_pNDM-MAR_complete_sequence_seq1_1	WP_032491667	3e-156	100	217	217	quinolone resistance pentapeptide repeat protein QnrB1 [Klebsiella pneumoniae]
nt_gi_380449325_gb_JQ582718.1__Citrobacter_freundii_strain_GI09_QnrB49_gene_complete_cds_seq1_1	AFD54601	1e-156	100	217	217	QnrB49 [Citrobacter freundii]
nt_gi_380751881_gb_CP003403.1__Rahnella_aquatilis_HX2_complete_genome_seq1_4	AFE56410	3e-157	100	216	216	hypothetical protein Q7S_00715 [Rahnella aquatilis HX2]
nt_gi_379996397_gb_JN995611.1__Salmonella_sp._M9397_plasmid_pPAB19-4_complete_sequence_seq1_4	AFA52649	1e-156	100	217	217	QnrB19 partial [Escherichia coli]
nt_gi_381344425_gb_JN979787.1__Escherichia_coli_strain_M9996_plasmid_pPAB19-2_complete_sequence_seq1_4	AFA52649	8e-156	100	216	216	QnrB19 partial [Escherichia coli]
nt_gi_381351261_gb_JN985534.1__Escherichia_coli_strain_M9888_plasmid_pPAB19-3_complete_sequence_seq1_4	AFA52649	8e-156	100	216	216	QnrB19 partial [Escherichia coli]
nt_gi_384076029_emb_HE798556.1__Stenotrophomonas_maltophilia_D457_complete_genome_seq1_1	ACG60505	3e-157	100	216	216	Qnr [Stenotrophomonas maltophilia]
nt_gi_384474818_emb_HE613857.1__Escherichia_coli_2078_plasmid_pQNR2078_complete_sequence_seq1_4	AFA52649	1e-156	100	217	217	QnrB19 partial [Escherichia coli]
nt_gi_335892908_gb_HQ386846.1__Proteus_vulgaris_quinolone_resistance_protein_(qnrB26)_gene_complete_cds_seq1_1	AEH59666	2e-156	100	217	217	quinolone resistance protein [Proteus vulgaris]
nt_gi_384402301_gb_JQ762640.1__Citrobacter_freundii_strain_HUMV07-6024_quinolone_resistance_protein_QnrB48_(qnrB48)_gene_complete_cds_seq1_1	AFR46588	1e-155	99.54	216	216	quinolone resistance protein B57 [Citrobacter freundii]
nt_gi_387582391_gb_JQ609357.1__Salmonella_enterica_subsp._enterica_serovar_Virchow_plasmid_pVQS1_complete_sequence_seq1_1	WP_001516695	6e-160	100	217	217	MULTISPECIES: quinolone resistance pentapeptide repeat protein QnrS1 [Gammaproteobacteria]
nt_gi_388462371_gb_JQ924197.1__Morganella_morganii_strain_SM12012_quinolone_resistance_determinant_QnrS1_(qnrS1)_gene_partial_cds_seq1_2	WP_050339696	3e-147	100	202	202	fluoroquinolone resistance protein partial [Klebsiella pneumoniae]
nt_gi_388837287_gb_JQ837999.1__Escherichia_coli_strain_C88a_class_1_integron_partial_sequence_seq1_1	WP_000361704	3e-156	100	217	217	quinolone resistance pentapeptide repeat protein QnrVC4 [Vibrio cholerae]
nt_gi_388837294_gb_JQ838001.1__Aeromonas_hydrophila_strain_C89a_class_1_integron_partial_sequence_seq1_1	WP_000361704	3e-156	100	217	217	quinolone resistance pentapeptide repeat protein QnrVC4 [Vibrio cholerae]
nt_gi_388837302_gb_JQ838003.1__Aeromonas_hydrophila_strain_C34_QnrVC4_(qnrVC4)_gene_complete_cds_seq1_1	WP_000361704	3e-156	100	217	217	quinolone resistance pentapeptide repeat protein QnrVC4 [Vibrio cholerae]
nt_gi_388837304_gb_JQ838004.1__Aeromonas_sp._C39_QnrVC4_(qnrVC4)_gene_complete_cds_seq1_1	WP_000361704	3e-156	100	217	217	quinolone resistance pentapeptide repeat protein QnrVC4 [Vibrio cholerae]
nt_gi_388837306_gb_JQ838005.1__Pseudomonas_sp._C43_QnrVC4_(qnrVC4)_gene_complete_cds_seq1_1	WP_000361704	3e-156	100	217	217	quinolone resistance pentapeptide repeat protein QnrVC4 [Vibrio cholerae]
nt_gi_388837308_gb_JQ838006.1__Pseudomonas_sp._C49_QnrVC4_(qnrVC4)_gene_complete_cds_seq1_1	WP_000361704	3e-156	100	217	217	quinolone resistance pentapeptide repeat protein QnrVC4 [Vibrio cholerae]
nt_gi_388837310_gb_JQ838007.1__Aeromonas_hydrophila_strain_C53_QnrVC4_(qnrVC4)_gene_complete_cds_seq1_1	WP_000361704	3e-156	100	217	217	quinolone resistance pentapeptide repeat protein QnrVC4 [Vibrio cholerae]
nt_gi_388837312_gb_JQ838008.1__Pseudomonas_sp._C84_QnrVC4_(qnrVC4)_gene_complete_cds_seq1_1	WP_000361704	3e-156	100	217	217	quinolone resistance pentapeptide repeat protein QnrVC4 [Vibrio cholerae]
nt_gi_388837314_gb_JQ838009.1__Pseudomonas_sp._C109_QnrVC4_(qnrVC4)_gene_complete_cds_seq1_1	WP_000361704	3e-156	100	217	217	quinolone resistance pentapeptide repeat protein QnrVC4 [Vibrio cholerae]
nt_gi_389597883_gb_JQ776507.1__Proteus_mirabilis_strain_CGS49_plasmid_pCGS49_complete_sequence	WP_012634451	2e-152	100	214	214	MULTISPECIES: quinolone resistance pentapeptide repeat protein QnrD1 [Bacteria]
nt_gi_389597877_gb_JQ776504.1__Escherichia_coli_strain_CGB40_plasmid_pCGB40_complete_sequence_seq1_1	WP_012634451	2e-152	100	214	214	MULTISPECIES: quinolone resistance pentapeptide repeat protein QnrD1 [Bacteria]
nt_gi_389597879_gb_JQ776505.1__Citrobacter_freundii_strain_CGF41_plasmid_pCGF41_complete_sequence_seq1_1	WP_012634451	2e-152	100	214	214	MULTISPECIES: quinolone resistance pentapeptide repeat protein QnrD1 [Bacteria]
nt_gi_389597875_gb_JQ776503.1__Proteus_mirabilis_strain_CGP248_plasmid_pCGP248_complete_sequence_seq1_1	WP_012634451	2e-152	100	214	214	MULTISPECIES: quinolone resistance pentapeptide repeat protein QnrD1 [Bacteria]
nt_gi_389597889_gb_JQ776510.1__Morganella_morganii_strain_CGH69_plasmid_pCGH69_complete_sequence_seq1_1	WP_012634451	2e-152	100	214	214	MULTISPECIES: quinolone resistance pentapeptide repeat protein QnrD1 [Bacteria]
nt_gi_391349178_emb_AJ609296.3__Klebsiella_pneumoniae_partial_plasmid_pJIBE401_seq1_4	BAG55487	4e-155	99.53	214	215	pentapeptide repeat protein [Escherichia coli]
nt_gi_391883277_gb_JQ269335.1__Escherichia_coli_plasmid_pNGX2-QnrS1_complete_sequence_seq1_4	WP_015058260	9e-160	100	217	217	quninolone resistance protein Qnr [Escherichia coli]
nt_gi_394348876_gb_CP003684.1__Klebsiella_oxytoca_E718_plasmid_pKOX_R1_complete_sequence_seq1_4	WP_001516695	9e-160	100	217	217	MULTISPECIES: quinolone resistance pentapeptide repeat protein QnrS1 [Gammaproteobacteria]
nt_gi_399144591_gb_JX065631.1__Escherichia_coli_strain_KT58A_plasmid_pKT58A_complete_sequence_seq1_1	WP_001516695	6e-160	100	217	217	MULTISPECIES: quinolone resistance pentapeptide repeat protein QnrS1 [Gammaproteobacteria]
nt_gi_399571762_gb_JX102659.1__Salmonella_enterica_subsp._enterica_serovar_Bovismorbificans_strain_56_plasmid_pMG306_QnrS1_(qnrS1)_gene_complete_cds_seq1_1	WP_001516695	6e-160	100	217	217	MULTISPECIES: quinolone resistance pentapeptide repeat protein QnrS1 [Gammaproteobacteria]
nt_gi_402715290_gb_JX101693.1__Enterobacter_cloacae_strain_El1573_plasmid_pEl1573_complete_sequence_seq1_4	BAG55487	4e-155	99.53	214	215	pentapeptide repeat protein [Escherichia coli]
nt_gi_403495123_gb_JX259317.1__Citrobacter_freundii_strain_A316_quinolone_resistance_protein_B56_(qnrB56)_gene_complete_cds_seq1_1	AFR46587	3e-156	100	217	217	quinolone resistance protein B56 [Citrobacter freundii]
nt_gi_403495125_gb_JX259318.1__Citrobacter_freundii_strain_A304_quinolone_resistance_protein_B57_(qnrB57)_gene_complete_cds_seq1_1	AFR46588	1e-156	100	217	217	quinolone resistance protein B57 [Citrobacter freundii]
nt_gi_403495127_gb_JX259319.1__Citrobacter_freundii_strain_A60_quinolone_resistance_protein_B58_(qnrB58)_gene_complete_cds_seq1_1	AFR46589	2e-156	100	217	217	quinolone resistance protein B58 [Citrobacter freundii]
nt_gi_404386040_gb_JX259320.1__Citrobacter_freundii_strain_A293_quinolone_resistance_protein_B59_(qnrB59)_gene_complete_cds_seq1_1	AFR46590	2e-156	100	217	217	quinolone resistance protein B59 [Citrobacter freundii]
nt_gi_406353012_gb_JX514066.1__Proteus_sp._3M_plasmid_p3M-2B_complete_sequence_seq1_1	WP_012634451	2e-152	100	214	214	MULTISPECIES: quinolone resistance pentapeptide repeat protein QnrD1 [Bacteria]
nt_gi_392056095_gb_JN103331.1__Proteus_mirabilis_strain_PS16_IS_10_transposase_and_quinolone_resistance_protein_(qnrA6)_genes_complete_cds_seq1_1	WP_020442395	7e-156	100	217	217	MULTISPECIES: quinolone resistance pentapeptide repeat protein QnrA6 [Enterobacteriaceae]
nt_gi_407731542_gb_JX440357.1__Citrobacter_freundii_strain_MS25.3_phage_shock_protein_F_(pspF)_gene_partial_cds;_and_pentapeptide_repeat_protein_QnrB50_(qnrB50)_gene_complete_cds_seq1_1	WP_032491778	7e-156	99.54	216	216	quinolone resistance pentapeptide repeat protein QnrB10 [Citrobacter freundii]
nt_gi_407731545_gb_JX440358.1__Citrobacter_freundii_strain_W747_phage_shock_protein_F_(pspF)_gene_partial_cds;_and_pentapeptide_repeat_protein_QnrB51_(qnrB51)_gene_complete_cds_seq1_1	AFA52647	1e-156	100	217	217	QnrB47 partial [Escherichia coli]
nt_gi_407809840_gb_JX457479.1__Klebsiella_pneumoniae_strain_CRE1_plasmid_pIMP-HZ1_complete_sequence_seq1_4	WP_001516695	9e-160	100	217	217	MULTISPECIES: quinolone resistance pentapeptide repeat protein QnrS1 [Gammaproteobacteria]
nt_gi_410475064_gb_JX424423.1__Klebsiella_pneumoniae_plasmid_pKDO1_complete_sequence_seq1_4	WP_032491667	1e-155	100	216	216	quinolone resistance pentapeptide repeat protein QnrB1 [Klebsiella pneumoniae]
nt_gi_426263598_gb_JX987101.1__Citrobacter_freundii_strain_11-7F4560_QnrB62_(qnrB62)_gene_complete_cds_seq1_1	AFY16910	1e-156	100	217	217	QnrB62 [Citrobacter freundii]
nt_gi_429201046_gb_JX193301.1__Klebsiella_pneumoniae_strain_BK31551_plasmid_pBK31551_complete_sequence_seq1_4	BAG55487	4e-155	99.53	214	215	pentapeptide repeat protein [Escherichia coli]
nt_gi_429460689_gb_JX861889.1__Pseudomonas_aeruginosa_strain_Pa25_class_I_integron_ANT(2'')-Ia_VIM-2_(blaVIM-2)_ANT(2'')-Ia_rifampin_ADP-ribosyl_transferase_(arr-6)_QnrVC1_(qnrVC1)_ANT(3'')-Ia_(aadA1)_maturase_hypothetical_protein_and_oxacillinase_OXA-2_(blaOXA-2)_genes_complete_cds_seq1_1	WP_000415714	2e-157	100	217	217	quinolone resistance pentapeptide repeat protein QnrVC1 [Vibrio cholerae]
nt_gi_432510557_gb_CP003973.1__Vibrio_parahaemolyticus_BB22OP_chromosome_2_complete_sequence_seq1_4	WP_005460782	2e-155	100	216	216	MULTISPECIES: hypothetical protein [Vibrio]
nt_gi_389959990_gb_JQ356871.1__Citrobacter_freundii_strain_Iona_5_QnrB12_(qnrB12)_gene_complete_cds_seq1_1	CAO82104	2e-154	100	215	215	quinolone resistance protein B12 [Citrobacter werkmanii]
nt_gi_389959992_gb_JN215523.1__Citrobacter_freundii_strain_Iona_2_plasmid_pCFI-1_complete_sequence_seq1_4	WP_004193258	8e-155	100	215	215	MULTISPECIES: quinolone resistance pentapeptide repeat protein QnrB4 [Enterobacteriaceae]
nt_gi_389960015_gb_JN215524.1__Citrobacter_freundii_strain_Iona_4_plasmid_pCFI-2_complete_sequence_seq1_4	WP_004193258	8e-155	100	215	215	MULTISPECIES: quinolone resistance pentapeptide repeat protein QnrB4 [Enterobacteriaceae]
nt_gi_389960039_gb_JQ356870.1__Citrobacter_freundii_strain_Iona_6_plasmid_pCFI-3_complete_sequence_seq1_4	WP_004193258	7e-155	100	215	215	MULTISPECIES: quinolone resistance pentapeptide repeat protein QnrB4 [Enterobacteriaceae]
nt_gi_440575233_emb_HF545432.1__Klebsiella_pneumoniae_plasmid_pK34N_fragment_strain_K34N_seq1_4	WP_001516695	6e-160	100	217	217	MULTISPECIES: quinolone resistance pentapeptide repeat protein QnrS1 [Gammaproteobacteria]
nt_gi_440575242_emb_HF545433.1__Escherichia_coli_plasmid_pE66An_strain_E66An_complete_sequence_seq1_4	WP_001516695	6e-160	100	217	217	MULTISPECIES: quinolone resistance pentapeptide repeat protein QnrS1 [Gammaproteobacteria]
nt_gi_440575351_emb_HF545434.1__Klebsiella_pneumoniae_plasmid_pK1HV_strain_K1HV_complete_sequence_seq1_1	WP_001516695	6e-160	100	217	217	MULTISPECIES: quinolone resistance pentapeptide repeat protein QnrS1 [Gammaproteobacteria]
nt_gi_440575516_emb_HF545435.1__Klebsiella_pneumoniae_plasmid_pK18An_strain_K18An_complete_sequence_seq1_4	WP_001516695	6e-160	100	217	217	MULTISPECIES: quinolone resistance pentapeptide repeat protein QnrS1 [Gammaproteobacteria]
nt_gi_442798064_gb_KC000001.1__Pseudomonas_aeruginosa_strain_Pa6_integron_complete_sequence_seq1_1	WP_000415714	2e-157	100	217	217	quinolone resistance pentapeptide repeat protein QnrVC1 [Vibrio cholerae]
nt_gi_445210138_gb_CP003959.1__Serratia_marcescens_WW4_complete_genome_seq1_1	WP_015377630	7e-153	100	214	214	MULTISPECIES: hypothetical protein [Enterobacteriaceae]
nt_gi_469663603_dbj_AB734053.1__Citrobacter_braakii_DNA_psp_gene_cluster_sap_gene_cluster_partial_sequence_strain__ATCC_51113_seq1_1	AFR46590	2e-156	99.54	216	217	quinolone resistance protein B59 [Citrobacter freundii]
nt_gi_469663614_dbj_AB734055.1__Citrobacter_freundii_DNA_psp_gene_cluster_sap_gene_cluster_partial_sequence_strain__ATCC_6879_seq1_1	BAN04743	1e-153	100	214	214	QnrB60 [Citrobacter freundii]
nt_gi_471180320_gb_KC414000.1__Enterobacter_hormaechei_strain_917144_class_1_integron_dihydrofolate_reductase_(dfr16)_aminoglycoside-(3'')(9)-adenylyltransferase_(aadA2)_quaternary_ammonium_compound-resistance_protein_(qacEdelta1)_dihydropteroate_synthase_(sul1)_putative_recombinase_QnrA1_(qnrA1)_and_AmpR_(ampR)_genes_complete_cds_seq1_1	WP_012579084	5e-156	100	217	217	MULTISPECIES: quinolone resistance pentapeptide repeat protein QnrA1 [Gammaproteobacteria]
nt_gi_486170680_gb_JX298079.1__Escherichia_coli_strain_M9820_insertion_sequence_IS26_transposase_(tnpA)_gene_partial_cds;_PspF_(pspF)_gene_partial_cds;_QnrB19_(qnrB19)_gene_complete_cds;_transposon_Tn1721_truncated_transposase_(tnpA)_gene_partial_cds;_and_transposon_Tn3_transposase_(tnpA)_gene_partial_cds_seq1_1	AFA52649	1e-156	100	217	217	QnrB19 partial [Escherichia coli]
nt_gi_486170688_gb_JX298080.1__Escherichia_coli_strain_M11059_insertion_sequence_IS26_transposase_(tnpA)_gene_partial_cds;_PspF_(pspF)_gene_partial_cds;_QnrB19_(qnrB19)_gene_complete_cds;_and_transposon_Tn1721_truncated_transposase_(tnpA)_gene_partial_cds_seq1_1	AFA52649	1e-156	100	217	217	QnrB19 partial [Escherichia coli]
nt_gi_474560630_gb_KC848778.1__Escherichia_coli_strain_DEC216_plasmid_pDEC216_partial_sequence_seq1_4	WP_004193258	7e-155	100	215	215	MULTISPECIES: quinolone resistance pentapeptide repeat protein QnrB4 [Enterobacteriaceae]
nt_gi_493665398_dbj_AP012056.1__Klebsiella_pneumoniae_subsp._pneumoniae_KPX_plasmid_pKPX-2_DNA_complete_sequence_seq1_1	WP_032491667	3e-156	100	217	217	quinolone resistance pentapeptide repeat protein QnrB1 [Klebsiella pneumoniae]
nt_gi_491846416_gb_KC788562.1__Escherichia_coli_strain_C11_quinolone_resistance_protein_(qnrA1)_gene_partial_cds_seq1_1	ADO60967	7e-143	100	200	200	mutant QnrA1 [synthetic construct]
nt_gi_496297317_gb_KC580653.1__Citrobacter_freundii_strain_488_QnrB64_gene_complete_cds_seq1_1	AGL43625	6e-154	100	214	214	QnrB64 [Citrobacter freundii]
nt_gi_496297319_gb_KC580654.1__Citrobacter_freundii_strain_369_QnrB65_gene_complete_cds_seq1_1	AGL43626	1e-153	100	214	214	QnrB65 [Citrobacter freundii]
nt_gi_496297321_gb_KC580655.1__Citrobacter_freundii_strain_720_QnrB66_gene_complete_cds_seq1_1	AGL43627	8e-154	100	214	214	QnrB66 [Citrobacter freundii]
nt_gi_496297323_gb_KC580656.1__Citrobacter_braakii_strain_387_QnrB67_gene_complete_cds_seq1_1	AGL43628	2e-154	100	214	214	QnrB67 [Citrobacter braakii]
nt_gi_496297325_gb_KC580657.1__Citrobacter_braakii_strain_67_QnrB68_gene_complete_cds_seq1_1	AGL43629	2e-154	100	214	214	QnrB68 [Citrobacter braakii]
nt_gi_496297327_gb_KC580658.1__Citrobacter_freundii_strain_68_QnrB69_gene_complete_cds_seq1_1	GAL43875	1e-153	100	214	214	hypothetical protein CIWKM_05_00630 [Citrobacter werkmanii NBRC 105721]
nt_gi_496297329_gb_KC580659.1__Citrobacter_braakii_strain_107_QnrB70_gene_complete_cds_seq1_1	AGL43631	3e-154	100	214	214	QnrB70 [Citrobacter braakii]
nt_gi_496297331_gb_KC580660.1__Citrobacter_braakii_strain_743_QnrB71_gene_complete_cds_seq1_1	AGL43632	3e-154	100	214	214	QnrB71 [Citrobacter braakii]
nt_gi_507219248_gb_CP005966.1__Aeromonas_hydrophila_ML09-119_complete_genome_seq1_1	WP_016349102	1e-150	100	216	216	hypothetical protein [Aeromonas hydrophila]
nt_gi_507414731_emb_HE820727.1__Citrobacter_freundii_pspF_gene_(partial)_qnrB_gene_ORF_and_sapA_gene_(partial)_isolate_HLR20_seq1_1	ABV66096	6e-156	99.54	216	216	QnrB11 [Citrobacter freundii]
nt_gi_507137590_gb_KC540630.1__Vibrio_parahaemolyticus_strain_v110_plasmid_complete_sequence_seq1_4	WP_000361705	3e-156	100	217	217	MULTISPECIES: quinolone resistance pentapeptide repeat protein QnrVC5 [Vibrio]
nt_gi_508125207_gb_KC688257.1__Citrobacter_freundii_strain_S30_28_QnrB9_(qnrB9)_gene_complete_cds_seq1_1	AHI38972	4e-154	100	214	214	QnrB10 [Klebsiella pneumoniae ATCC BAA-2146]
nt_gi_511774221_gb_KC741443.1__Citrobacter_sp._TR21_24_plasmid-mediated_quinolone_resistance_protein_(qnrB72)_gene_complete_cds_seq1_1	AGN92479	3e-154	100	214	214	plasmid-mediated quinolone resistance protein [Citrobacter sp. TR21_24]
nt_gi_514423830_gb_CP006250.1__Serratia_plymuthica_4Rx13_complete_genome_seq1_1	WP_004943345	6e-153	100	214	214	quninolone resistance protein Qnr [Serratia plymuthica]
nt_gi_515794078_emb_HF955507.1__Klebsiella_pneumoniae_plasmid_pK45-67VIM_complete_sequence_seq1_1	WP_001516695	6e-160	100	217	217	MULTISPECIES: quinolone resistance pentapeptide repeat protein QnrS1 [Gammaproteobacteria]
nt_gi_514883893_gb_JX442976.1__Klebsiella_pneumoniae_plasmid_IncA/C-LS6_complete_sequence_seq1_1	WP_020442395	7e-156	100	217	217	MULTISPECIES: quinolone resistance pentapeptide repeat protein QnrA6 [Enterobacteriaceae]
nt_gi_521009425_gb_CP006566.1__Serratia_plymuthica_S13_complete_genome_seq1_1	WP_006324845	5e-153	100	214	214	quninolone resistance protein Qnr [Serratia plymuthica]
nt_gi_523439782_gb_CP006252.1__Serratia_liquefaciens_ATCC_27592_complete_genome_seq1_1	WP_020826493	4e-153	100	214	214	quninolone resistance protein Qnr [Serratia liquefaciens]
nt_gi_523828628_gb_CP006005.1__Vibrio_parahaemolyticus_O1_Kuk_str._FDA_R31_chromosome_II_complete_sequence_seq1_4	WP_020841650	2e-154	100	215	215	fluoroquinolone resistance protein [Vibrio parahaemolyticus]
nt_gi_523831991_gb_CP006007.1__Vibrio_parahaemolyticus_O1_K33_str._CDC_K4557_chromosome_II_complete_sequence_seq1_4	WP_020838381	2e-155	100	216	216	fluoroquinolone resistance protein [Vibrio parahaemolyticus]
nt_gi_525330062_gb_KF263655.1__Acinetobacter_baumannii_strain_NF141757_class_1_integron_aminoglycoside_6'-N-acetyltransferase_(aacA4)_gene_complete_cds_seq1_1	WP_032495607	2e-157	100	217	217	quinolone resistance pentapeptide repeat protein QnrVC6 [Vibrio parahaemolyticus]
nt_gi_527502246_gb_KC801336.1__Citrobacter_sp._TR52_19_quinolone_resistance_protein_QnrB10_(qnrB10)_gene_complete_cds_seq1_1	WP_032491778	2e-156	100	217	217	quinolone resistance pentapeptide repeat protein QnrB10 [Citrobacter freundii]
nt_gi_527502248_gb_KC801337.1__Citrobacter_sp._TR52_21_quinolone_resistance_protein_QnrB10_(qnrB10)_gene_complete_cds_seq1_1	WP_032491778	2e-156	100	217	217	quinolone resistance pentapeptide repeat protein QnrB10 [Citrobacter freundii]
nt_gi_531874232_gb_KF443075.1__Citrobacter_freundii_strain_A121_quinolone_resistance_protein_B73_(qnrB73)_gene_complete_cds_seq1_1	AGT59159	5e-154	100	214	214	quinolone resistance protein B73 [Citrobacter freundii]
nt_gi_538265812_gb_CP006606.1__Vibrio_campbellii_ATCC_BAA-1116_chromosome_II_complete_sequence_seq1_4	WP_012130250	3e-156	100	216	216	hypothetical protein [Vibrio campbellii]
nt_gi_539187421_gb_KF278752.1__Synthetic_construct_clone_NC4_Qnr_(qnr)_gene_complete_cds_seq1_1	WP_033646359	2e-152	100	214	214	fluoroquinolone resistance protein [Serratia marcescens]
nt_gi_541129943_gb_CP006718.1__Vibrio_alginolyticus_NBRC_15630_=_ATCC_17749_chromosome_1_complete_sequence_seq1_4	WP_017822040	2e-157	100	217	217	quninolone resistance protein Qnr [Vibrio alginolyticus]
nt_gi_541132998_gb_CP006719.1__Vibrio_alginolyticus_NBRC_15630_=_ATCC_17749_chromosome_2_complete_sequence_seq1_4	WP_005374358	2e-154	100	215	215	MULTISPECIES: hypothetical protein [Vibrio]
nt_gi_543172892_dbj_AB852568.1__Stenotrophomonas_maltophilia_Smqnr48_gene_for_quinolone_protection_protein_48_complete_cds_strain__A-S21_seq1_1	BAN83765	3e-157	100	216	216	quinolone protection protein 48 [Stenotrophomonas maltophilia]
nt_gi_543172894_dbj_AB852569.1__Stenotrophomonas_maltophilia_Smqnr49_gene_for_quinolone_protection_protein_49_complete_cds_strain__D-S15_seq1_1	BAN83766	3e-158	100	217	217	quinolone protection protein 49 [Stenotrophomonas maltophilia]
nt_gi_543172896_dbj_AB852570.1__Stenotrophomonas_maltophilia_Smqnr50_gene_for_quinolone_protection_protein_50_complete_cds_strain__D-S24_seq1_1	BAN83767	2e-157	100	216	216	quinolone protection protein 50 [Stenotrophomonas maltophilia]
nt_gi_543172898_dbj_AB852571.1__Stenotrophomonas_maltophilia_Smqnr51_gene_for_quinolone_protection_protein_51_complete_cds_strain__F-S13_seq1_1	BAN83768	2e-157	100	216	216	quinolone protection protein 51 [Stenotrophomonas maltophilia]
nt_gi_543172900_dbj_AB852572.1__Stenotrophomonas_maltophilia_Smqnr52_gene_for_quinolone_protection_protein_52_complete_cds_strain__F-S20_seq1_1	BAN83769	4e-158	100	216	216	quinolone protection protein 52 [Stenotrophomonas maltophilia]
nt_gi_543172902_dbj_AB852573.1__Stenotrophomonas_maltophilia_Smqnr53_gene_for_quinolone_protection_protein_53_complete_cds_strain__I-S12_seq1_1	BAN83770	8e-157	100	216	216	quinolone protection protein 53 [Stenotrophomonas maltophilia]
nt_gi_544169563_gb_KF534788.1__Escherichia_coli_plasmid_pNDM-BTR_complete_sequence_seq1_4	WP_001516695	9e-160	100	217	217	MULTISPECIES: quinolone resistance pentapeptide repeat protein QnrS1 [Gammaproteobacteria]
nt_gi_544586558_gb_KF193607.1__Enterobacter_aerogenes_strain_208741_insertion_sequence_ISCR1_putative_recombinase_and_quinolone_resistance_protein_(qnrB2)_genes_complete_cds_seq1_4	BAG55487	4e-154	99.07	213	214	pentapeptide repeat protein [Escherichia coli]
nt_gi_478896862_gb_KC202804.1__Vibrio_parahaemolyticus_strain_vp_plasmid_pVP1_partial_sequence_seq1_1	WP_032495607	2e-157	100	217	217	quinolone resistance pentapeptide repeat protein QnrVC6 [Vibrio parahaemolyticus]
nt_gi_546491665_gb_KC958437.1__Klebsiella_pneumoniae_subsp._ozaenae_plasmid_pKo6_complete_sequence_seq1_4	WP_001516695	6e-160	100	217	217	MULTISPECIES: quinolone resistance pentapeptide repeat protein QnrS1 [Gammaproteobacteria]
nt_gi_548952465_emb_FO203527.1__Vibrio_nigripulchritudo_str._SFn1_chromosome_complete_genome_seq1_1	WP_022560849	2e-158	100	217	217	quninolone resistance protein Qnr [Vibrio nigripulchritudo]
nt_gi_549084851_emb_HG428757.1__Citrobacter_freundii_NDMCF_plasmid_pNDMCFuy_complete_sequence_seq1_4	WP_032495607	2e-157	100	217	217	quinolone resistance pentapeptide repeat protein QnrVC6 [Vibrio parahaemolyticus]
nt_gi_549442275_gb_KF501390.1__Proteus_mirabilis_resolvase_(res)_gene_complete_cds;_and_Pm-Bern-Int1-VEB-6_integron_complete_sequence_seq1_1	WP_012579084	5e-156	100	217	217	MULTISPECIES: quinolone resistance pentapeptide repeat protein QnrA1 [Gammaproteobacteria]
nt_gi_558708306_gb_HQ419285.1__Klebsiella_pneumoniae_strain_S1_clone_fosmid_3D8_genomic_sequence_seq1_4	BAG55487	4e-155	99.53	214	215	pentapeptide repeat protein [Escherichia coli]
nt_gi_560171871_emb_HG326223.1__Serratia_marcescens_subsp._marcescens_Db11_complete_genome_seq1_1	WP_025302545	2e-153	100	214	214	fluoroquinolone resistance protein [Serratia marcescens]
bacterial_genomes_gi_117617447_ref_NC_008570.1__Aeromonas_hydrophila_subsp._hydrophila_ATCC_7966_chromosome_complete_genome_seq1_1	WP_011704297	1e-150	100	216	216	hypothetical protein [Aeromonas hydrophila]
bacterial_genomes_gi_507519518_ref_NC_021290.1__Aeromonas_hydrophila_ML09-119_complete_genome_seq1_1	WP_016349102	1e-150	100	216	216	hypothetical protein [Aeromonas hydrophila]
bacterial_genomes_gi_145297124_ref_NC_009348.1__Aeromonas_salmonicida_subsp._salmonicida_A449_complete_genome_seq1_4	ABO92047	2e-152	100	216	216	quinolone resistance determinant QnrA [Aeromonas salmonicida subsp. salmonicida A449]
bacterial_genomes_gi_330827700_ref_NC_015424.1__Aeromonas_veronii_B565_chromosome_complete_genome_seq1_1	WP_005355405	9e-153	100	216	216	hypothetical protein [Aeromonas veronii]
bacterial_genomes_gi_307128764_ref_NC_014500.1__Dickeya_dadantii_3937_chromosome_complete_genome_seq1_4	ADM96583	7e-156	99.54	216	217	Uncharacterized low-complexity protein [Dickeya dadantii 3937]
bacterial_genomes_gi_397660804_ref_NC_018107.1__Klebsiella_oxytoca_E718_plasmid_pKOX_R1_complete_sequence_seq1_4	WP_001516695	9e-160	100	217	217	MULTISPECIES: quinolone resistance pentapeptide repeat protein QnrS1 [Gammaproteobacteria]
bacterial_genomes_gi_54301680_ref_NC_006371.1__Photobacterium_profundum_SS9_chromosome_2_complete_sequence_seq1_1	WP_011220223	3e-159	100	217	217	quninolone resistance protein Qnr [Photobacterium profundum]
bacterial_genomes_gi_54301680_ref_NC_006371.1__Photobacterium_profundum_SS9_chromosome_2_complete_sequence_seq2_1	WP_011221026	1e-153	100	217	217	quninolone resistance protein Qnr [Photobacterium profundum]
bacterial_genomes_gi_383187966_ref_NC_016818.1__Rahnella_aquatilis_CIP_78.65_=_ATCC_33071_chromosome_complete_genome_seq1_4	WP_014333431	3e-157	100	217	217	low-complexity protein [Rahnella aquatilis]
bacterial_genomes_gi_384255905_ref_NC_017047.1__Rahnella_aquatilis_HX2_chromosome_complete_genome_seq1_4	AFE56410	3e-157	100	216	216	hypothetical protein Q7S_00715 [Rahnella aquatilis HX2]
bacterial_genomes_gi_322830733_ref_NC_015061.1__Rahnella_sp._Y9602_chromosome_complete_genome_seq1_4	AFE56410	3e-157	100	216	216	hypothetical protein Q7S_00715 [Rahnella aquatilis HX2]
bacterial_genomes_gi_333924895_ref_NC_015566.1__Serratia_sp._AS12_chromosome_complete_genome_seq1_1	WP_013812554	2e-153	100	214	214	MULTISPECIES: quninolone resistance protein Qnr [Serratia]
bacterial_genomes_gi_386326719_ref_NC_017573.1__Serratia_sp._AS13_chromosome_complete_genome_seq1_1	WP_013812554	2e-153	100	214	214	MULTISPECIES: quninolone resistance protein Qnr [Serratia]
bacterial_genomes_gi_541862390_ref_NC_022268.1__Serratia_sp._ATCC_39006_genome_seq1_4	WP_021014661	5e-151	99.53	214	215	hypothetical protein [Serratia sp. ATCC 39006]
bacterial_genomes_gi_525689963_ref_NC_021741.1__Serratia_liquefaciens_ATCC_27592_complete_genome_seq1_1	WP_020826493	4e-153	100	214	214	quninolone resistance protein Qnr [Serratia liquefaciens]
bacterial_genomes_gi_448239774_ref_NC_020211.1__Serratia_marcescens_WW4_complete_genome_seq1_1	WP_015377630	7e-153	100	214	214	MULTISPECIES: hypothetical protein [Enterobacteriaceae]
bacterial_genomes_gi_518646702_ref_NC_021591.1__Serratia_plymuthica_4Rx13_complete_genome_seq1_1	WP_004943345	6e-153	100	214	214	quninolone resistance protein Qnr [Serratia plymuthica]
bacterial_genomes_gi_333929848_ref_NC_015567.1__Serratia_plymuthica_AS9_chromosome_complete_genome_seq1_1	WP_013812554	2e-153	100	214	214	MULTISPECIES: quninolone resistance protein Qnr [Serratia]
bacterial_genomes_gi_521166214_ref_NC_021659.1__Serratia_plymuthica_S13_complete_genome_seq1_1	WP_006324845	5e-153	100	214	214	quninolone resistance protein Qnr [Serratia plymuthica]
bacterial_genomes_gi_157368249_ref_NC_009832.1__Serratia_proteamaculans_568_chromosome_complete_genome_seq1_1	WP_012006481	4e-154	100	214	214	MULTISPECIES: quninolone resistance protein Qnr [Serratia]
bacterial_genomes_gi_114561188_ref_NC_008345.1__Shewanella_frigidimarina_NCIMB_400_chromosome_complete_genome_seq1_4	WP_011637558	2e-158	100	216	216	quninolone resistance protein Qnr [Shewanella frigidimarina]
bacterial_genomes_gi_167621941_ref_NC_010334.1__Shewanella_halifaxensis_HAW-EB4_chromosome_complete_genome_seq1_4	WP_012278817	1e-155	100	217	217	quninolone resistance protein Qnr [Shewanella halifaxensis]
bacterial_genomes_gi_167621941_ref_NC_010334.1__Shewanella_halifaxensis_HAW-EB4_chromosome_complete_genome_seq2_1	WP_012278837	2e-158	100	217	217	hypothetical protein [Shewanella halifaxensis]
bacterial_genomes_gi_127510935_ref_NC_009092.1__Shewanella_loihica_PV-4_chromosome_complete_genome_seq1_4	WP_011864275	1e-155	100	217	217	hypothetical protein [Shewanella loihica]
bacterial_genomes_gi_157959830_ref_NC_009901.1__Shewanella_pealeana_ATCC_700345_chromosome_complete_genome_seq1_4	WP_012156866	4e-156	100	217	217	quninolone resistance protein Qnr [Shewanella pealeana]
bacterial_genomes_gi_157959830_ref_NC_009901.1__Shewanella_pealeana_ATCC_700345_chromosome_complete_genome_seq2_1	WP_012156887	3e-159	100	217	217	hypothetical protein [Shewanella pealeana]
bacterial_genomes_gi_212632911_ref_NC_011566.1__Shewanella_piezotolerans_WP3_chromosome_complete_genome_seq1_4	WP_020910785	6e-158	100	217	217	Low-complexity protein [Shewanella piezotolerans]
bacterial_genomes_gi_157373141_ref_NC_009831.1__Shewanella_sediminis_HAW-EB3_chromosome_complete_genome_seq1_1	WP_012140998	3e-156	100	217	217	quninolone resistance protein Qnr [Shewanella sediminis]
bacterial_genomes_gi_157373141_ref_NC_009831.1__Shewanella_sediminis_HAW-EB3_chromosome_complete_genome_seq2_4	WP_012140988	1e-158	100	217	217	hypothetical protein [Shewanella sediminis]
bacterial_genomes_gi_294138771_ref_NC_014012.1__Shewanella_violacea_DSS12_chromosome_complete_genome_seq1_4	WP_013052938	1e-156	100	216	216	quninolone resistance protein Qnr [Shewanella violacea]
bacterial_genomes_gi_294138771_ref_NC_014012.1__Shewanella_violacea_DSS12_chromosome_complete_genome_seq2_4	WP_013049648	5e-158	100	217	217	pentapeptide repeat-containing protein [Shewanella violacea]
bacterial_genomes_gi_386716467_ref_NC_017671.1__Stenotrophomonas_maltophilia_D457_complete_genome_seq1_1	ACG60505	3e-157	100	216	216	Qnr [Stenotrophomonas maltophilia]
bacterial_genomes_gi_344205421_ref_NC_015947.1__Stenotrophomonas_maltophilia_JV3_chromosome_complete_genome_seq1_1	WP_014036204	7e-157	100	215	215	hypothetical protein [Stenotrophomonas maltophilia]
bacterial_genomes_gi_190572091_ref_NC_010943.1__Stenotrophomonas_maltophilia_K279a_chromosome_complete_genome_seq1_1	CAQ44630	2e-157	100	216	216	putative fluoroquinolone resistance protein [Stenotrophomonas maltophilia K279a]
bacterial_genomes_gi_194363778_ref_NC_011071.1__Stenotrophomonas_maltophilia_R551-3_chromosome_complete_genome_seq1_1	CCP15139	5e-157	100	215	215	hypothetical protein SMRA8_1165 [Stenotrophomonas maltophilia RA8]
bacterial_genomes_gi_543941914_ref_NC_022349.1__Vibrio_alginolyticus_NBRC_15630_=_ATCC_17749_chromosome_1_complete_sequence_seq1_4	WP_017822040	2e-157	100	217	217	quninolone resistance protein Qnr [Vibrio alginolyticus]
bacterial_genomes_gi_543973209_ref_NC_022359.1__Vibrio_alginolyticus_NBRC_15630_=_ATCC_17749_chromosome_2_complete_sequence_seq1_4	WP_005374358	2e-154	100	215	215	MULTISPECIES: hypothetical protein [Vibrio]
bacterial_genomes_gi_262395299_ref_NC_013457.1__Vibrio_sp._Ex25_chromosome_2_complete_genome_seq1_1	WP_005391967	5e-155	100	215	215	MULTISPECIES: hypothetical protein [Vibrio]
bacterial_genomes_gi_375132168_ref_NC_016628.1__Vibrio_furnissii_NCTC_11218_chromosome_2_complete_sequence_seq1_4	WP_038151811	4e-158	100	217	217	quninolone resistance protein Qnr [Vibrio furnissii]
bacterial_genomes_gi_541870142_ref_NC_022270.1__Vibrio_campbellii_ATCC_BAA-1116_chromosome_II_complete_sequence_seq1_4	WP_012130250	3e-156	100	216	216	hypothetical protein [Vibrio campbellii]
bacterial_genomes_gi_156975952_ref_NC_009784.1__Vibrio_harveyi_ATCC_BAA-1116_chromosome_II_complete_sequence_seq1_1	WP_012130250	2e-155	100	215	215	hypothetical protein [Vibrio campbellii]
bacterial_genomes_gi_549718281_ref_NC_022543.1__Vibrio_nigripulchritudo_str._SFn1_chromosome_complete_genome_seq1_1	WP_022560849	2e-158	100	217	217	quninolone resistance protein Qnr [Vibrio nigripulchritudo]
bacterial_genomes_gi_433659170_ref_NC_019971.1__Vibrio_parahaemolyticus_BB22OP_chromosome_2_complete_sequence_seq1_4	WP_005460782	2e-155	100	216	216	MULTISPECIES: hypothetical protein [Vibrio]
bacterial_genomes_gi_525847173_ref_NC_021821.1__Vibrio_parahaemolyticus_O1_Kuk_str._FDA_R31_chromosome_II_complete_sequence_seq1_4	WP_020841650	2e-154	100	215	215	fluoroquinolone resistance protein [Vibrio parahaemolyticus]
bacterial_genomes_gi_525852846_ref_NC_021822.1__Vibrio_parahaemolyticus_O1_K33_str._CDC_K4557_chromosome_II_complete_sequence_seq1_4	WP_020838381	2e-155	100	216	216	fluoroquinolone resistance protein [Vibrio parahaemolyticus]
bacterial_genomes_gi_28899855_ref_NC_004605.1__Vibrio_parahaemolyticus_RIMD_2210633_chromosome_2_complete_sequence_seq1_4	WP_005482928	1e-154	100	215	215	MULTISPECIES: protein QnrVV [Vibrio harveyi group]
bacterial_genomes_gi_294510242_ref_NC_011744.2__Vibrio_splendidus_LGP32_chromosome_2_complete_sequence_seq1_1	WP_012600074	1e-159	100	217	217	quninolone resistance protein Qnr [Vibrio tasmaniensis]
bacterial_genomes_gi_326424156_ref_NC_004460.2__Vibrio_vulnificus_CMCP6_chromosome_II_complete_sequence_seq1_1	WP_011081883	1e-158	100	217	217	hypothetical protein [Vibrio vulnificus]
bacterial_genomes_gi_320157827_ref_NC_014966.1__Vibrio_vulnificus_MO6-24/O_chromosome_II_complete_sequence_seq1_1	WP_015728350	6e-159	100	217	217	hypothetical protein [Vibrio vulnificus]
bacterial_genomes_gi_37675660_ref_NC_005140.1__Vibrio_vulnificus_YJ016_chromosome_II_complete_sequence_seq1_1	WP_011152685	6e-159	100	217	217	hypothetical protein [Vibrio vulnificus]
bacterial_genomes_gi_290473094_ref_NC_013892.1__Xenorhabdus_bovienii_SS-2004_chromosome_complete_genome_seq1_4	WP_038257207	2e-153	98.6	212	213	fluoroquinolone resistance protein [Xenorhabdus bovienii]
